# Supplementary material for: Discriminating between Lysine Sumoylation and Lysine Acetylation Using mRMR Feature Selection and Analysis
Source: PLoS One. 2014 Sep 15;9(9):e107464. doi: 10.1371/journal.pone.0107464 (PMC4164654; doi:10.1371/journal.pone.0107464)
Supplement: File S1 — The dataset used in this study. (ZIP) [file pone.0107464.s001.zip]

Archive with 2 entries (2 files):
- ACE_SUMO_Sites.txt
- AllSeq_1677.fasta
