# Supplementary material for: Discriminating between Lysine Sumoylation and Lysine Acetylation Using mRMR Feature Selection and Analysis
Source: PLoS One. 2014 Sep 15;9(9):e107464. doi: 10.1371/journal.pone.0107464 (PMC4164654; doi:10.1371/journal.pone.0107464)
Supplement: File S1 — The dataset used in this study. (ZIP) [file pone.0107464.s001.zip › ACE_SUMO_Sites.txt]

class	protein	site
ACE	A0AUZ9	848
ACE	A3KN83	1222
ACE	A6NHR9	1349
ACE	A8MVJ9	28
ACE	O00116	169
ACE	O00154	198
ACE	O00159	285
ACE	O00193	174
ACE	O00231	417
ACE	O00232	448
ACE	O00303	238
ACE	O00541	98
ACE	O00746	91
ACE	O14497	1905
ACE	O14578	1721
ACE	O14734	52
ACE	O14787	862
ACE	O14874	184
ACE	O14874	245
ACE	O14979	216
ACE	O14980	693
ACE	O15084	73
ACE	O15105	70
ACE	O15117	3
ACE	O15143	82
ACE	O15145	56
ACE	O15212	66
ACE	O15382	321
ACE	O23629	12
ACE	O23629	39
ACE	O35488	291
ACE	O43143	488
ACE	O43264	777
ACE	O43295	224
ACE	O43324	138
ACE	O43390	103
ACE	O43390	397
ACE	O43592	634
ACE	O43707	214
ACE	O43707	625
ACE	O43765	137
ACE	O43809	189
ACE	O43809	56
ACE	O43815	689
ACE	O43837	199
ACE	O60256	251
ACE	O60306	1051
ACE	O60315	377
ACE	O60563	390
ACE	O60573	134
ACE	O60645	39
ACE	O60701	173
ACE	O60739	61
ACE	O60841	784
ACE	O60880	89
ACE	O75027	251
ACE	O75083	480
ACE	O75152	764
ACE	O75323	148
ACE	O75376	1412
ACE	O75390	366
ACE	O75390	393
ACE	O75400	196
ACE	O75446	104
ACE	O75521	51
ACE	O75533	141
ACE	O75534	81
ACE	O75643	1176
ACE	O75663	207
ACE	O75717	962
ACE	O75914	535
ACE	O75947	117
ACE	O75947	95
ACE	O76031	178
ACE	O88554	37
ACE	O94776	152
ACE	O94826	470
ACE	O94919	407
ACE	O94973	35
ACE	O95104	49
ACE	O95218	54
ACE	O95232	78
ACE	O95319	458
ACE	O95347	1158
ACE	O95347	677
ACE	O95433	212
ACE	O95453	499
ACE	O95571	172
ACE	O95696	418
ACE	O95696	523
ACE	O95758	257
ACE	O95758	549
ACE	O95801	227
ACE	O95983	109
ACE	O96011	43
ACE	P00042	6
ACE	P00367	480
ACE	P00387	42
ACE	P00491	95
ACE	P00505	234
ACE	P00505	404
ACE	P00519	711
ACE	P00558	146
ACE	P00558	291
ACE	P00558	406
ACE	P00558	86
ACE	P00813	54
ACE	P00957	74
ACE	P01106	148
ACE	P01106	317
ACE	P02299	15
ACE	P02309	17
ACE	P02358	93
ACE	P02489	78
ACE	P02545	114
ACE	P02545	417
ACE	P02792	98
ACE	P03928	49
ACE	P04075	330
ACE	P04080	91
ACE	P04406	186
ACE	P04406	227
ACE	P04424	288
ACE	P04608	51
ACE	P04637	305
ACE	P04637	382
ACE	P05114	14
ACE	P05198	141
ACE	P05388	77
ACE	P05455	328
ACE	P05783	111
ACE	P05783	426
ACE	P06400	548
ACE	P06576	133
ACE	P06576	485
ACE	P06733	199
ACE	P06733	256
ACE	P06733	406
ACE	P06733	60
ACE	P06733	89
ACE	P06748	150
ACE	P06748	257
ACE	P06748	32
ACE	P07195	119
ACE	P07195	58
ACE	P07737	105
ACE	P07814	1156
ACE	P07814	417
ACE	P07814	542
ACE	P07900	224
ACE	P07900	458
ACE	P07900	585
ACE	P07910	39
ACE	P07954	292
ACE	P07954	94
ACE	P08133	306
ACE	P08133	483
ACE	P08133	63
ACE	P08133	81
ACE	P08249	157
ACE	P08559	321
ACE	P08559	83
ACE	P08621	162
ACE	P09012	60
ACE	P09211	128
ACE	P09373	124
ACE	P09373	541
ACE	P09382	29
ACE	P09661	172
ACE	P09874	600
ACE	P09960	337
ACE	P09960	73
ACE	P0A705	808
ACE	P0A7J3	37
ACE	P0A7S3	108
ACE	P0A825	285
ACE	P0A825	54
ACE	P0A853	450
ACE	P0A8G6	50
ACE	P0A8V2	1200
ACE	P0A9Q7	358
ACE	P0AB89	366
ACE	P0ABH7	283
ACE	P0AD49	66
ACE	P0ADN2	15
ACE	P0AE08	17
ACE	P0AE67	109
ACE	P0AET2	93
ACE	P0AFG6	148
ACE	P0AG55	44
ACE	P0AG67	363
ACE	P0C0L2	16
ACE	P0CG48	6
ACE	P10242	471
ACE	P10515	466
ACE	P10599	94
ACE	P10768	278
ACE	P10809	130
ACE	P10809	269
ACE	P10809	359
ACE	P10809	473
ACE	P11172	162
ACE	P11310	212
ACE	P11387	280
ACE	P11413	403
ACE	P11413	514
ACE	P11441	54
ACE	P11717	2352
ACE	P11725	88
ACE	P12004	77
ACE	P12268	511
ACE	P12270	345
ACE	P12270	713
ACE	P12270	755
ACE	P12956	338
ACE	P13010	144
ACE	P13010	332
ACE	P13051	295
ACE	P13073	60
ACE	P13639	272
ACE	P13639	445
ACE	P13693	93
ACE	P13796	361
ACE	P13796	579
ACE	P13984	137
ACE	P13995	50
ACE	P14316	78
ACE	P14317	241
ACE	P14324	353
ACE	P14735	308
ACE	P14866	552
ACE	P14921	15
ACE	P14921	8
ACE	P15153	147
ACE	P15311	60
ACE	P15498	716
ACE	P15639	287
ACE	P15692	152
ACE	P16014	151
ACE	P16401	209
ACE	P16949	100
ACE	P16949	80
ACE	P17020	487
ACE	P17516	75
ACE	P17812	100
ACE	P17844	40
ACE	P17987	532
ACE	P18124	124
ACE	P18124	31
ACE	P18206	496
ACE	P18583	288
ACE	P18859	46
ACE	P19338	116
ACE	P19338	318
ACE	P19338	398
ACE	P19338	572
ACE	P19338	9
ACE	P20618	204
ACE	P21499	544
ACE	P21673	26
ACE	P22087	205
ACE	P22234	53
ACE	P22307	132
ACE	P22307	470
ACE	P22681	197
ACE	P23246	319
ACE	P23246	472
ACE	P23368	240
ACE	P23396	62
ACE	P23526	408
ACE	P23528	144
ACE	P23588	586
ACE	P23786	544
ACE	P23921	376
ACE	P24666	156
ACE	P24752	251
ACE	P25500	635
ACE	P25500	734
ACE	P25688	122
ACE	P25688	220
ACE	P25688	290
ACE	P25705	161
ACE	P25705	434
ACE	P25705	539
ACE	P25788	110
ACE	P25788	238
ACE	P25789	176
ACE	P26358	1113
ACE	P26358	173
ACE	P26373	16
ACE	P26447	7
ACE	P26640	423
ACE	P26641	147
ACE	P27635	208
ACE	P27694	259
ACE	P27695	31
ACE	P27695	6
ACE	P27708	747
ACE	P27797	48
ACE	P28065	109
ACE	P28288	399
ACE	P28715	8
ACE	P29144	708
ACE	P29401	144
ACE	P29401	241
ACE	P29401	597
ACE	P29692	107
ACE	P29728	378
ACE	P30041	209
ACE	P30044	83
ACE	P30084	118
ACE	P30533	287
ACE	P30613	348
ACE	P30838	178
ACE	P30838	3
ACE	P31040	541
ACE	P31153	81
ACE	P31689	66
ACE	P31948	100
ACE	P31948	312
ACE	P31948	388
ACE	P31948	73
ACE	P32969	121
ACE	P33241	327
ACE	P33570	342
ACE	P33992	392
ACE	P34897	103
ACE	P34897	269
ACE	P34897	464
ACE	P34913	43
ACE	P35250	163
ACE	P35269	407
ACE	P35558	594
ACE	P35580	1247
ACE	P35580	552
ACE	P35658	143
ACE	P35998	116
ACE	P36542	197
ACE	P36578	106
ACE	P36871	16
ACE	P36957	267
ACE	P37837	286
ACE	P38646	135
ACE	P38646	234
ACE	P38646	345
ACE	P38919	296
ACE	P39019	111
ACE	P39023	294
ACE	P39748	267
ACE	P39748	377
ACE	P40227	10
ACE	P40227	377
ACE	P40261	39
ACE	P40925	118
ACE	P40939	295
ACE	P40939	359
ACE	P40939	540
ACE	P41212	11
ACE	P41250	204
ACE	P41252	844
ACE	P42166	656
ACE	P42285	51
ACE	P42345	1218
ACE	P42704	155
ACE	P42704	613
ACE	P42704	864
ACE	P42765	25
ACE	P42766	43
ACE	P43155	268
ACE	P43243	522
ACE	P43246	555
ACE	P43403	603
ACE	P45974	184
ACE	P46063	206
ACE	P46087	649
ACE	P46100	967
ACE	P46776	110
ACE	P46777	48
ACE	P46781	155
ACE	P46926	64
ACE	P47736	262
ACE	P47755	86
ACE	P47897	309
ACE	P47914	82
ACE	P48047	192
ACE	P48047	70
ACE	P48444	309
ACE	P48634	27
ACE	P48643	399
ACE	P48735	133
ACE	P48735	180
ACE	P48735	272
ACE	P48735	442
ACE	P48739	215
ACE	P49207	36
ACE	P49327	1752
ACE	P49327	1995
ACE	P49327	528
ACE	P49368	222
ACE	P49411	79
ACE	P49458	52
ACE	P49588	876
ACE	P49715	161
ACE	P49721	68
ACE	P49753	104
ACE	P49790	384
ACE	P49915	416
ACE	P50148	102
ACE	P50226	106
ACE	P50440	385
ACE	P50552	283
ACE	P50914	71
ACE	P50990	20
ACE	P50990	466
ACE	P50991	288
ACE	P50991	326
ACE	P50995	255
ACE	P51398	207
ACE	P51580	58
ACE	P51610	288
ACE	P51649	126
ACE	P51659	669
ACE	P51665	214
ACE	P51825	681
ACE	P51991	148
ACE	P52196	136
ACE	P52209	38
ACE	P52272	277
ACE	P52306	230
ACE	P52564	82
ACE	P52565	141
ACE	P52597	87
ACE	P52697	287
ACE	P52732	146
ACE	P52943	138
ACE	P53004	253
ACE	P53007	97
ACE	P53396	546
ACE	P53396	948
ACE	P53396	978
ACE	P53674	6
ACE	P53999	68
ACE	P54136	205
ACE	P54577	197
ACE	P54577	474
ACE	P54578	291
ACE	P54619	264
ACE	P54819	14
ACE	P55060	574
ACE	P55209	116
ACE	P55854	44
ACE	P55884	364
ACE	P56378	14
ACE	P56937	321
ACE	P57721	55
ACE	P58546	24
ACE	P59998	35
ACE	P60174	231
ACE	P60228	275
ACE	P60520	24
ACE	P60849	17
ACE	P60903	23
ACE	P60903	54
ACE	P61081	3
ACE	P61158	251
ACE	P61160	322
ACE	P61221	210
ACE	P61244	153
ACE	P61247	34
ACE	P61313	83
ACE	P61353	128
ACE	P61604	56
ACE	P61604	99
ACE	P61927	10
ACE	P62081	169
ACE	P62244	124
ACE	P62256	64
ACE	P62258	50
ACE	P62269	106
ACE	P62269	94
ACE	P62277	39
ACE	P62312	59
ACE	P62424	34
ACE	P62701	120
ACE	P62753	211
ACE	P62826	60
ACE	P62847	37
ACE	P62851	66
ACE	P62854	66
ACE	P62913	159
ACE	P62917	46
ACE	P62993	6
ACE	P63173	67
ACE	P63241	47
ACE	P63279	65
ACE	P63284	96
ACE	P68036	131
ACE	P68066	48
ACE	P68400	102
ACE	P69910	446
ACE	P76046	249
ACE	P77454	294
ACE	P78356	150
ACE	P78371	181
ACE	P78417	148
ACE	P81605	68
ACE	P82650	255
ACE	P82979	142
ACE	P83731	93
ACE	P86790	170
ACE	Q00325	214
ACE	Q00534	43
ACE	Q00610	1501
ACE	Q00688	160
ACE	Q01082	1913
ACE	Q01085	122
ACE	Q01094	125
ACE	Q01105	172
ACE	Q01196	24
ACE	Q01469	17
ACE	Q01581	246
ACE	Q01581	46
ACE	Q01813	688
ACE	Q02218	970
ACE	Q02878	210
ACE	Q02880	365
ACE	Q02880	992
ACE	Q03135	5
ACE	Q04446	68
ACE	Q04727	237
ACE	Q04760	148
ACE	Q05639	179
ACE	Q05D32	26
ACE	Q06203	81
ACE	Q07021	91
ACE	Q07960	80
ACE	Q08211	199
ACE	Q08426	165
ACE	Q08426	584
ACE	Q08945	33
ACE	Q09028	4
ACE	Q10567	318
ACE	Q12788	26
ACE	Q12882	384
ACE	Q12906	460
ACE	Q13011	327
ACE	Q13045	21
ACE	Q13098	467
ACE	Q13123	408
ACE	Q13185	10
ACE	Q13247	101
ACE	Q13263	340
ACE	Q13263	774
ACE	Q13310	108
ACE	Q13415	326
ACE	Q13423	397
ACE	Q13428	155
ACE	Q13428	755
ACE	Q13464	647
ACE	Q13485	507
ACE	Q13526	46
ACE	Q13576	1471
ACE	Q13617	393
ACE	Q13765	108
ACE	Q13813	1519
ACE	Q13813	592
ACE	Q13813	779
ACE	Q13838	53
ACE	Q13895	15
ACE	Q14004	556
ACE	Q14019	126
ACE	Q14141	196
ACE	Q14151	429
ACE	Q14186	3
ACE	Q14207	1228
ACE	Q14247	218
ACE	Q14247	304
ACE	Q14258	273
ACE	Q14318	348
ACE	Q14676	1402
ACE	Q14683	437
ACE	Q14683	713
ACE	Q14687	739
ACE	Q14739	594
ACE	Q14814	245
ACE	Q14974	211
ACE	Q14978	33
ACE	Q14980	1511
ACE	Q14BN4	29
ACE	Q15005	169
ACE	Q15024	116
ACE	Q15046	141
ACE	Q15052	751
ACE	Q15185	33
ACE	Q15257	62
ACE	Q15283	208
ACE	Q15283	213
ACE	Q15293	86
ACE	Q15393	126
ACE	Q15459	55
ACE	Q15596	636
ACE	Q15596	785
ACE	Q15648	1177
ACE	Q15648	1529
ACE	Q15811	495
ACE	Q15819	72
ACE	Q16181	213
ACE	Q16352	290
ACE	Q16531	1067
ACE	Q16543	240
ACE	Q16543	78
ACE	Q16594	5
ACE	Q16658	471
ACE	Q16718	30
ACE	Q16775	229
ACE	Q16836	202
ACE	Q16851	438
ACE	Q16891	211
ACE	Q1KMD3	471
ACE	Q32P41	348
ACE	Q3SY69	903
ACE	Q4G176	439
ACE	Q53ET0	228
ACE	Q53GS9	428
ACE	Q53QZ3	118
ACE	Q53T94	440
ACE	Q5FW57	83
ACE	Q5SRE5	38
ACE	Q5T1M5	92
ACE	Q5T9A4	135
ACE	Q5TBB1	295
ACE	Q5VIR6	110
ACE	Q5VTR2	348
ACE	Q5VW36	819
ACE	Q60932	237
ACE	Q60932	74
ACE	Q61694	42
ACE	Q62425	56
ACE	Q68D10	582
ACE	Q6DN03	13
ACE	Q6DN03	21
ACE	Q6I9Y2	36
ACE	Q6IN85	655
ACE	Q6MZP7	249
ACE	Q6NUK1	336
ACE	Q6NZI2	109
ACE	Q6P2I3	234
ACE	Q6P4R8	1237
ACE	Q6PCB5	28
ACE	Q6PI48	627
ACE	Q6PKG0	1017
ACE	Q6PUV4	14
ACE	Q6UB35	189
ACE	Q6UW68	149
ACE	Q6UXN9	98
ACE	Q6YP21	116
ACE	Q70J99	511
ACE	Q791V5	158
ACE	Q7KZF4	193
ACE	Q7L014	263
ACE	Q7L2H7	213
ACE	Q7L591	477
ACE	Q7RTV0	3
ACE	Q7Z2Z2	528
ACE	Q7Z3K3	801
ACE	Q7Z5B4	202
ACE	Q7Z6E9	1571
ACE	Q80XN0	132
ACE	Q86TI2	51
ACE	Q86UU0	137
ACE	Q86UW9	249
ACE	Q86W92	322
ACE	Q86WR0	23
ACE	Q8BJ64	498
ACE	Q8CBD1	111
ACE	Q8CBD1	311
ACE	Q8CBD1	607
ACE	Q8CHT0	401
ACE	Q8IWA0	466
ACE	Q8IWX8	901
ACE	Q8IXT5	895
ACE	Q8IYB3	140
ACE	Q8IYB8	99
ACE	Q8IYD1	619
ACE	Q8IYH5	738
ACE	Q8JZQ2	307
ACE	Q8N0Y7	100
ACE	Q8N0Y7	5
ACE	Q8N201	47
ACE	Q8N302	664
ACE	Q8N4P3	123
ACE	Q8N584	416
ACE	Q8N884	414
ACE	Q8N954	123
ACE	Q8NBU5	114
ACE	Q8NC51	211
ACE	Q8ND56	291
ACE	Q8NEY8	240
ACE	Q8NFD5	1777
ACE	Q8NFV4	87
ACE	Q8NHQ9	444
ACE	Q8TAF3	214
ACE	Q8TB36	203
ACE	Q8TCS8	264
ACE	Q8TCS8	591
ACE	Q8TDN6	276
ACE	Q8TEQ6	1363
ACE	Q8WUM4	48
ACE	Q8WVY7	306
ACE	Q8WW12	64
ACE	Q8WWM7	348
ACE	Q8WX92	519
ACE	Q8WYA6	91
ACE	Q8WYB5	1044
ACE	Q91VD9	84
ACE	Q91WS0	104
ACE	Q91YT0	81
ACE	Q921G7	343
ACE	Q92466	278
ACE	Q92499	281
ACE	Q92522	180
ACE	Q92522	47
ACE	Q92556	100
ACE	Q92598	430
ACE	Q92613	461
ACE	Q92619	305
ACE	Q92769	75
ACE	Q92793	1216
ACE	Q92793	1591
ACE	Q92793	1597
ACE	Q92794	1007
ACE	Q92794	604
ACE	Q92804	268
ACE	Q92835	371
ACE	Q92889	289
ACE	Q92932	970
ACE	Q92974	353
ACE	Q93009	1096
ACE	Q93099	98
ACE	Q969S2	50
ACE	Q96A65	9
ACE	Q96AP4	262
ACE	Q96BY6	1593
ACE	Q96C86	138
ACE	Q96CS3	167
ACE	Q96DG6	36
ACE	Q96EV8	31
ACE	Q96EY7	126
ACE	Q96F07	1062
ACE	Q96FW1	188
ACE	Q96HS1	116
ACE	Q96I25	21
ACE	Q96JH7	408
ACE	Q96K76	122
ACE	Q96KR1	317
ACE	Q96MV1	165
ACE	Q96PP9	404
ACE	Q96Q35	376
ACE	Q96QC0	239
ACE	Q96RU3	132
ACE	Q96S55	633
ACE	Q96SB4	585
ACE	Q96ST3	727
ACE	Q96T23	1050
ACE	Q96T37	450
ACE	Q96T88	546
ACE	Q99439	25
ACE	Q99460	310
ACE	Q99487	176
ACE	Q99569	625
ACE	Q99590	1392
ACE	Q99623	250
ACE	Q99798	50
ACE	Q99829	171
ACE	Q99JY0	202
ACE	Q99LC3	122
ACE	Q99LC3	350
ACE	Q9BQ61	146
ACE	Q9BQG0	158
ACE	Q9BSD7	165
ACE	Q9BSJ2	827
ACE	Q9BT78	25
ACE	Q9BU76	53
ACE	Q9BUT1	48
ACE	Q9BVP2	79
ACE	Q9BWJ5	17
ACE	Q9BXJ9	34
ACE	Q9BXS6	411
ACE	Q9BYV1	129
ACE	Q9BZE4	103
ACE	Q9BZJ0	381
ACE	Q9C005	35
ACE	Q9C0K0	851
ACE	Q9CQ75	75
ACE	Q9CQZ6	40
ACE	Q9D023	19
ACE	Q9DB77	250
ACE	Q9DBG1	499
ACE	Q9DCM2	93
ACE	Q9EQ20	331
ACE	Q9GZR7	17
ACE	Q9GZU8	139
ACE	Q9H078	589
ACE	Q9H0C8	210
ACE	Q9H0N5	125
ACE	Q9H254	131
ACE	Q9H2P0	1042
ACE	Q9H2U2	261
ACE	Q9H2W6	230
ACE	Q9H3K6	47
ACE	Q9H3U1	70
ACE	Q9H444	114
ACE	Q9H4E7	225
ACE	Q9H6Z4	21
ACE	Q9H7Z6	113
ACE	Q9H8E8	572
ACE	Q9H993	40
ACE	Q9H9P8	155
ACE	Q9HAF1	74
ACE	Q9HAV4	396
ACE	Q9HB07	267
ACE	Q9HB71	19
ACE	Q9HBG6	1021
ACE	Q9HCF4	1223
ACE	Q9HD33	144
ACE	Q9NP61	228
ACE	Q9NP72	138
ACE	Q9NQ66	972
ACE	Q9NQC1	298
ACE	Q9NQC3	1104
ACE	Q9NR19	418
ACE	Q9NRA8	486
ACE	Q9NRK6	265
ACE	Q9NSB2	182
ACE	Q9NSE4	233
ACE	Q9NSE4	781
ACE	Q9NTI5	1136
ACE	Q9NTJ3	679
ACE	Q9NTK5	242
ACE	Q9NUB1	642
ACE	Q9NUV9	262
ACE	Q9NV70	5
ACE	Q9NVN8	502
ACE	Q9NVV4	90
ACE	Q9NW82	520
ACE	Q9NWH9	406
ACE	Q9NWX6	68
ACE	Q9NX55	35
ACE	Q9NXF1	889
ACE	Q9NXR8	264
ACE	Q9NYF8	335
ACE	Q9NYF8	637
ACE	Q9NYV4	504
ACE	Q9NZM4	1057
ACE	Q9P0L0	125
ACE	Q9P253	362
ACE	Q9P258	92
ACE	Q9P2M7	573
ACE	Q9P2T1	13
ACE	Q9QXX4	18
ACE	Q9UBQ0	50
ACE	Q9UBT2	617
ACE	Q9UER7	512
ACE	Q9UFN0	45
ACE	Q9UGI0	260
ACE	Q9UHD8	352
ACE	Q9UHX1	251
ACE	Q9UIC8	181
ACE	Q9UIG0	426
ACE	Q9UJ41	329
ACE	Q9UJU6	288
ACE	Q9UJZ1	233
ACE	Q9UK76	8
ACE	Q9UKK9	218
ACE	Q9UKT8	298
ACE	Q9UKY7	15
ACE	Q9ULA0	23
ACE	Q9ULD4	447
ACE	Q9ULD4	554
ACE	Q9ULL5	402
ACE	Q9ULP9	314
ACE	Q9ULU4	413
ACE	Q9ULW0	305
ACE	Q9UM13	169
ACE	Q9UMS4	261
ACE	Q9UMZ2	513
ACE	Q9UNF0	117
ACE	Q9UNL4	129
ACE	Q9UNL4	156
ACE	Q9UPN9	252
ACE	Q9UPN9	953
ACE	Q9UQE7	105
ACE	Q9UQE7	140
ACE	Q9UQL6	533
ACE	Q9Y224	20
ACE	Q9Y224	98
ACE	Q9Y262	465
ACE	Q9Y265	2
ACE	Q9Y285	311
ACE	Q9Y2H6	384
ACE	Q9Y2L1	922
ACE	Q9Y2R9	208
ACE	Q9Y2W1	221
ACE	Q9Y2W1	519
ACE	Q9Y2W2	13
ACE	Q9Y305	157
ACE	Q9Y376	297
ACE	Q9Y3B4	29
ACE	Q9Y3C8	122
ACE	Q9Y3I0	496
ACE	Q9Y487	279
ACE	Q9Y4G6	1543
ACE	Q9Y4P3	315
ACE	Q9Y570	6
ACE	Q9Y5B9	196
ACE	Q9Y5B9	732
ACE	Q9Y5E7	299
ACE	Q9Y5X1	288
ACE	Q9Y617	318
ACE	Q9Y617	51
ACE	Q9Y618	1795
ACE	Q9Y618	878
ACE	Q9Y696	130
ACE	Q9Y6E2	117
ACE	Q9Y6N5	180
ACE	Q9Y6Q9	620
ACE	Q9Z2Z6	148
ACE	A2RRP1	1057
ACE	A3KN83	413
ACE	A8CG34	714
ACE	O00116	102
ACE	O00154	168
ACE	O00154	78
ACE	O00159	704
ACE	O00203	592
ACE	O00232	368
ACE	O00267	328
ACE	O00479	82
ACE	O00571	118
ACE	O14497	1612
ACE	O14561	92
ACE	O14734	318
ACE	O14744	200
ACE	O14818	227
ACE	O14874	233
ACE	O14972	131
ACE	O14980	455
ACE	O15042	760
ACE	O15105	64
ACE	O15117	265
ACE	O15143	44
ACE	O15144	295
ACE	O15212	21
ACE	O15355	383
ACE	O15530	304
ACE	O23629	33
ACE	O23629	7
ACE	O43143	132
ACE	O43172	27
ACE	O43295	222
ACE	O43324	12
ACE	O43361	539
ACE	O43390	389
ACE	O43463	266
ACE	O43707	114
ACE	O43707	592
ACE	O43747	144
ACE	O43776	244
ACE	O43809	29
ACE	O43813	142
ACE	O43837	146
ACE	O60234	119
ACE	O60292	1448
ACE	O60313	228
ACE	O60488	89
ACE	O60566	250
ACE	O60610	1103
ACE	O60701	107
ACE	O60739	58
ACE	O60763	202
ACE	O60869	123
ACE	O75027	216
ACE	O75083	28
ACE	O75083	95
ACE	O75165	84
ACE	O75376	1336
ACE	O75390	327
ACE	O75390	382
ACE	O75396	38
ACE	O75417	990
ACE	O75496	27
ACE	O75528	418
ACE	O75533	562
ACE	O75586	241
ACE	O75663	106
ACE	O75717	1127
ACE	O75879	181
ACE	O75940	219
ACE	O75947	85
ACE	O76021	468
ACE	O88554	36
ACE	O94759	405
ACE	O94826	185
ACE	O94906	585
ACE	O94953	602
ACE	O95081	173
ACE	O95202	597
ACE	O95232	231
ACE	O95298	114
ACE	O95347	114
ACE	O95347	222
ACE	O95363	202
ACE	O95453	220
ACE	O95470	353
ACE	O95696	368
ACE	O95696	519
ACE	O95749	25
ACE	O95758	423
ACE	O95786	909
ACE	O95831	295
ACE	O95983	4
ACE	O96028	781
ACE	P00216	119
ACE	P00367	84
ACE	P00452	283
ACE	P00505	159
ACE	P00505	396
ACE	P00505	90
ACE	P00558	131
ACE	P00558	267
ACE	P00558	323
ACE	P00558	75
ACE	P00813	232
ACE	P00956	183
ACE	P01106	143
ACE	P01106	275
ACE	P01106	371
ACE	P02299	24
ACE	P02309	9
ACE	P02489	70
ACE	P02545	108
ACE	P02545	311
ACE	P02545	97
ACE	P03070	697
ACE	P04075	13
ACE	P04080	78
ACE	P04179	68
ACE	P04406	219
ACE	P04406	61
ACE	P04608	50
ACE	P04637	292
ACE	P04637	381
ACE	P04843	187
ACE	P05129	197
ACE	P05387	49
ACE	P05455	128
ACE	P05556	794
ACE	P05783	167
ACE	P06239	179
ACE	P06454	15
ACE	P06576	426
ACE	P06733	193
ACE	P06733	233
ACE	P06733	285
ACE	P06733	5
ACE	P06733	71
ACE	P06744	142
ACE	P06748	212
ACE	P06748	273
ACE	P06959	396
ACE	P07195	329
ACE	P07384	84
ACE	P07741	114
ACE	P07814	300
ACE	P07814	535
ACE	P07814	788
ACE	P07900	443
ACE	P07900	576
ACE	P07910	216
ACE	P07954	256
ACE	P07954	80
ACE	P08133	299
ACE	P08133	418
ACE	P08133	620
ACE	P08133	75
ACE	P08243	385
ACE	P08249	314
ACE	P08559	77
ACE	P08621	118
ACE	P08865	52
ACE	P09211	121
ACE	P09373	117
ACE	P09373	454
ACE	P09373	63
ACE	P09601	39
ACE	P09874	131
ACE	P09874	97
ACE	P09960	573
ACE	P0A6L0	167
ACE	P0A7J3	105
ACE	P0A7R1	89
ACE	P0A825	250
ACE	P0A825	375
ACE	P0A853	156
ACE	P0A894	251
ACE	P0A8V2	1022
ACE	P0A991	262
ACE	P0AB71	9
ACE	P0AB91	244
ACE	P0ACJ8	101
ACE	P0ADG7	428
ACE	P0AE08	169
ACE	P0AE08	93
ACE	P0AEH5	35
ACE	P0AF96	36
ACE	P0AG27	91
ACE	P0AG67	279
ACE	P0AGJ9	144
ACE	P0CG48	48
ACE	P10155	359
ACE	P10243	394
ACE	P10599	39
ACE	P10768	200
ACE	P10809	125
ACE	P10809	218
ACE	P10809	352
ACE	P10809	469
ACE	P10809	82
ACE	P11217	316
ACE	P11310	301
ACE	P11413	386
ACE	P11413	497
ACE	P11441	48
ACE	P11588	158
ACE	P11725	238
ACE	P12004	248
ACE	P12081	443
ACE	P12270	312
ACE	P12270	457
ACE	P12270	748
ACE	P12956	331
ACE	P12956	468
ACE	P13010	265
ACE	P13010	665
ACE	P13073	53
ACE	P13639	239
ACE	P13639	318
ACE	P13667	366
ACE	P13796	297
ACE	P13796	542
ACE	P13796	88
ACE	P13984	33
ACE	P14316	75
ACE	P14317	192
ACE	P14324	123
ACE	P14635	73
ACE	P14866	475
ACE	P14868	74
ACE	P14921	305
ACE	P15056	418
ACE	P15311	139
ACE	P15498	252
ACE	P15559	59
ACE	P15692	149
ACE	P15880	275
ACE	P16401	168
ACE	P16615	464
ACE	P16949	128
ACE	P16949	95
ACE	P17516	270
ACE	P17706	38
ACE	P17844	33
ACE	P17987	400
ACE	P18085	36
ACE	P18124	29
ACE	P18206	173
ACE	P18583	2055
ACE	P18859	41
ACE	P19338	102
ACE	P19338	132
ACE	P19338	377
ACE	P19338	513
ACE	P19338	646
ACE	P20042	293
ACE	P21108	194
ACE	P21599	351
ACE	P22059	103
ACE	P22234	247
ACE	P22259	87
ACE	P22307	438
ACE	P22314	980
ACE	P23193	84
ACE	P23246	421
ACE	P23368	224
ACE	P23368	346
ACE	P23497	733
ACE	P23528	132
ACE	P23528	73
ACE	P23786	510
ACE	P23921	17
ACE	P24539	233
ACE	P24752	181
ACE	P24752	83
ACE	P25500	730
ACE	P25688	118
ACE	P25688	185
ACE	P25688	277
ACE	P25688	55
ACE	P25705	305
ACE	P25705	506
ACE	P25787	70
ACE	P25788	230
ACE	P25789	127
ACE	P26232	889
ACE	P26358	1117
ACE	P26368	70
ACE	P26447	35
ACE	P26640	420
ACE	P26641	132
ACE	P27635	121
ACE	P27694	167
ACE	P27695	27
ACE	P27695	35
ACE	P27708	1411
ACE	P27797	209
ACE	P27986	530
ACE	P28288	260
ACE	P28340	1007
ACE	P29083	67
ACE	P29401	11
ACE	P29401	232
ACE	P29401	314
ACE	P29401	603
ACE	P29692	17
ACE	P29996	72
ACE	P30042	164
ACE	P30050	54
ACE	P30153	280
ACE	P30566	295
ACE	P30740	177
ACE	P30838	269
ACE	P31040	335
ACE	P31040	608
ACE	P31689	44
ACE	P31939	199
ACE	P31948	301
ACE	P31948	344
ACE	P31948	68
ACE	P31949	3
ACE	P33221	179
ACE	P33552	4
ACE	P33991	450
ACE	P33992	696
ACE	P34897	196
ACE	P34897	356
ACE	P34897	474
ACE	P35249	6
ACE	P35251	634
ACE	P35340	53
ACE	P35558	71
ACE	P35580	442
ACE	P35606	627
ACE	P35914	48
ACE	P36542	154
ACE	P36552	360
ACE	P36578	333
ACE	P36873	147
ACE	P37837	269
ACE	P38159	30
ACE	P38646	143
ACE	P38646	300
ACE	P38646	646
ACE	P38919	60
ACE	P39019	77
ACE	P39023	373
ACE	P39748	375
ACE	P39748	80
ACE	P40227	365
ACE	P40227	5
ACE	P40925	103
ACE	P40938	20
ACE	P40939	353
ACE	P40939	505
ACE	P41162	388
ACE	P41223	125
ACE	P41250	501
ACE	P42126	89
ACE	P42285	379
ACE	P42285	796
ACE	P42677	5
ACE	P42704	292
ACE	P42704	750
ACE	P42765	181
ACE	P42766	19
ACE	P43155	261
ACE	P43243	473
ACE	P43243	836
ACE	P43304	634
ACE	P45954	284
ACE	P46063	193
ACE	P46063	522
ACE	P46099	284
ACE	P46674	748
ACE	P46776	55
ACE	P46779	101
ACE	P46821	506
ACE	P47037	113
ACE	P47755	273
ACE	P47756	235
ACE	P47914	33
ACE	P48047	172
ACE	P48047	60
ACE	P48444	233
ACE	P48634	1196
ACE	P48643	232
ACE	P48735	106
ACE	P48735	166
ACE	P48735	263
ACE	P48735	282
ACE	P48735	80
ACE	P49189	298
ACE	P49327	1704
ACE	P49327	1847
ACE	P49327	436
ACE	P49327	70
ACE	P49411	418
ACE	P49458	30
ACE	P49588	19
ACE	P49591	323
ACE	P49721	185
ACE	P49736	896
ACE	P49773	30
ACE	P49790	954
ACE	P49916	316
ACE	P50213	343
ACE	P50395	269
ACE	P50544	277
ACE	P50579	427
ACE	P50914	85
ACE	P50990	400
ACE	P50991	139
ACE	P50991	319
ACE	P50995	248
ACE	P51398	175
ACE	P51532	455
ACE	P51610	2005
ACE	P51610	836
ACE	P51659	565
ACE	P51665	204
ACE	P51784	245
ACE	P51991	134
ACE	P51991	29
ACE	P52209	309
ACE	P52209	76
ACE	P52298	151
ACE	P52503	112
ACE	P52565	127
ACE	P52597	224
ACE	P52655	12
ACE	P52701	70
ACE	P52758	101
ACE	P53004	248
ACE	P53007	255
ACE	P53396	1077
ACE	P53396	86
ACE	P53396	968
ACE	P53674	160
ACE	P53999	35
ACE	P54132	863
ACE	P54259	641
ACE	P54577	272
ACE	P54577	490
ACE	P54578	449
ACE	P54727	45
ACE	P55060	158
ACE	P55081	340
ACE	P55854	41
ACE	P55884	288
ACE	P56192	726
ACE	P56395	19
ACE	P57076	283
ACE	P58546	11
ACE	P58546	97
ACE	P60174	225
ACE	P60174	51
ACE	P60484	6
ACE	P60660	81
ACE	P60900	104
ACE	P60903	37
ACE	P61011	81
ACE	P61158	244
ACE	P61160	299
ACE	P61221	191
ACE	P61221	431
ACE	P61247	249
ACE	P61289	195
ACE	P61353	117
ACE	P61353	93
ACE	P61604	86
ACE	P61922	318
ACE	P61970	4
ACE	P62191	258
ACE	P62256	60
ACE	P62258	123
ACE	P62266	135
ACE	P62269	8
ACE	P62277	27
ACE	P62280	45
ACE	P62424	217
ACE	P62633	103
ACE	P62750	70
ACE	P62826	159
ACE	P62826	99
ACE	P62851	60
ACE	P62854	113
ACE	P62899	75
ACE	P62913	85
ACE	P62993	50
ACE	P63167	36
ACE	P63220	81
ACE	P63244	130
ACE	P63284	640
ACE	P67910	267
ACE	P68036	9
ACE	P68066	92
ACE	P69797	55
ACE	P69910	464
ACE	P76658	179
ACE	P78318	241
ACE	P78371	154
ACE	P78417	143
ACE	P78417	57
ACE	P82650	211
ACE	P82933	287
ACE	P83731	77
ACE	P84098	80
ACE	Q00325	209
ACE	Q00534	264
ACE	Q00610	1441
ACE	Q00610	856
ACE	Q01082	1815
ACE	Q01082	90
ACE	Q01094	120
ACE	Q01105	150
ACE	Q01130	36
ACE	Q01433	516
ACE	Q01518	81
ACE	Q01581	321
ACE	Q01813	486
ACE	Q01995	17
ACE	Q02790	282
ACE	Q02878	5
ACE	Q02880	373
ACE	Q03111	252
ACE	Q04206	310
ACE	Q04637	1188
ACE	Q04759	384
ACE	Q05066	136
ACE	Q05823	684
ACE	Q06124	280
ACE	Q07020	154
ACE	Q07960	212
ACE	Q08211	191
ACE	Q08257	23
ACE	Q08426	346
ACE	Q08945	233
ACE	Q08945	90
ACE	Q09161	698
ACE	Q12158	210
ACE	Q12874	92
ACE	Q12906	100
ACE	Q13011	318
ACE	Q13011	95
ACE	Q13085	1580
ACE	Q13123	386
ACE	Q13123	98
ACE	Q13185	50
ACE	Q13263	304
ACE	Q13263	770
ACE	Q13310	104
ACE	Q13356	482
ACE	Q13423	331
ACE	Q13428	1414
ACE	Q13428	600
ACE	Q13442	132
ACE	Q13485	428
ACE	Q13523	717
ACE	Q13573	115
ACE	Q13596	237
ACE	Q13733	45
ACE	Q13796	1341
ACE	Q13813	2421
ACE	Q13813	637
ACE	Q13838	36
ACE	Q13868	165
ACE	Q13951	11
ACE	Q14019	102
ACE	Q14139	386
ACE	Q14151	424
ACE	Q14152	68
ACE	Q14203	230
ACE	Q14247	198
ACE	Q14247	272
ACE	Q14247	87
ACE	Q14258	567
ACE	Q14566	775
ACE	Q14683	282
ACE	Q14683	648
ACE	Q14687	496
ACE	Q14739	55
ACE	Q147X3	233
ACE	Q14847	42
ACE	Q14974	867
ACE	Q14978	663
ACE	Q14980	891
ACE	Q15003	637
ACE	Q15006	255
ACE	Q15031	236
ACE	Q15046	88
ACE	Q15154	399
ACE	Q15257	337
ACE	Q15276	282
ACE	Q15283	211
ACE	Q15291	281
ACE	Q15393	109
ACE	Q15459	251
ACE	Q15555	271
ACE	Q15596	780
ACE	Q15631	199
ACE	Q15648	15
ACE	Q15796	19
ACE	Q15813	463
ACE	Q16181	186
ACE	Q16222	180
ACE	Q16518	113
ACE	Q16543	154
ACE	Q16543	45
ACE	Q16594	108
ACE	Q16629	24
ACE	Q16698	230
ACE	Q16740	211
ACE	Q16836	185
ACE	Q16836	312
ACE	Q16854	56
ACE	Q16891	451
ACE	Q32P41	344
ACE	Q3SY17	153
ACE	Q4G0J3	574
ACE	Q4VC31	83
ACE	Q53GL7	916
ACE	Q53H82	247
ACE	Q53T59	337
ACE	Q5BKZ1	247
ACE	Q5SQI0	233
ACE	Q5T0W9	418
ACE	Q5T8P6	510
ACE	Q5TBB1	264
ACE	Q5UIP0	1274
ACE	Q5VTL8	227
ACE	Q5VW32	283
ACE	Q5VWG9	776
ACE	Q60932	41
ACE	Q61694	362
ACE	Q62270	265
ACE	Q64458	252
ACE	Q68EM7	295
ACE	Q6DN03	17
ACE	Q6DN03	6
ACE	Q6IBS0	19
ACE	Q6MZP7	244
ACE	Q6N021	53
ACE	Q6NVY1	92
ACE	Q6P2I3	203
ACE	Q6P4A7	197
ACE	Q6P6C2	235
ACE	Q6PI48	382
ACE	Q6PJT7	357
ACE	Q6PL24	169
ACE	Q6UB35	174
ACE	Q6UN15	294
ACE	Q6UXN9	181
ACE	Q6YP21	108
ACE	Q6ZU65	1148
ACE	Q78IK2	17
ACE	Q7KZ85	743
ACE	Q7KZF4	752
ACE	Q7L099	181
ACE	Q7L4P6	133
ACE	Q7LBC6	361
ACE	Q7TMF3	47
ACE	Q7Z3B3	104
ACE	Q7Z4V5	39
ACE	Q7Z5K2	168
ACE	Q80XL6	166
ACE	Q86SZ2	98
ACE	Q86UU0	108
ACE	Q86UV5	956
ACE	Q86W56	503
ACE	Q86WA6	257
ACE	Q86XP3	5
ACE	Q8C8B0	131
ACE	Q8CBD1	287
ACE	Q8CBD1	529
ACE	Q8CHT0	113
ACE	Q8IVW1	36
ACE	Q8IWX8	879
ACE	Q8IXT5	319
ACE	Q8IY81	20
ACE	Q8IYB8	220
ACE	Q8IYD1	325
ACE	Q8IYH5	701
ACE	Q8IZ83	50
ACE	Q8N0T1	21
ACE	Q8N0Y7	113
ACE	Q8N1G2	108
ACE	Q8N2W9	125
ACE	Q8N4H5	46
ACE	Q8N4P3	97
ACE	Q8N6T3	231
ACE	Q8N884	7
ACE	Q8NAV1	23
ACE	Q8NC51	140
ACE	Q8NCE2	194
ACE	Q8NEY8	235
ACE	Q8NFD5	1566
ACE	Q8NFT6	135
ACE	Q8NHH9	321
ACE	Q8TAF3	121
ACE	Q8TAQ2	326
ACE	Q8TC12	112
ACE	Q8TCS8	289
ACE	Q8TDI0	858
ACE	Q8TEA8	65
ACE	Q8WUM4	215
ACE	Q8WVY7	117
ACE	Q8WW12	152
ACE	Q8WW59	95
ACE	Q8WWQ0	1533
ACE	Q8WYA0	290
ACE	Q8WYB5	1042
ACE	Q8WYP5	1017
ACE	Q91VS7	55
ACE	Q91YT0	375
ACE	Q921G7	222
ACE	Q921H9	64
ACE	Q92499	268
ACE	Q92522	179
ACE	Q92522	185
ACE	Q92547	581
ACE	Q92585	822
ACE	Q92613	32
ACE	Q92615	724
ACE	Q92688	86
ACE	Q92793	1014
ACE	Q92793	1588
ACE	Q92793	1595
ACE	Q92793	1744
ACE	Q92794	355
ACE	Q92796	765
ACE	Q92833	378
ACE	Q92878	959
ACE	Q92930	3
ACE	Q92945	87
ACE	Q93009	1084
ACE	Q93009	869
ACE	Q969S2	154
ACE	Q96A49	191
ACE	Q96AG4	111
ACE	Q96B01	343
ACE	Q96C19	233
ACE	Q96CM8	296
ACE	Q96DA6	93
ACE	Q96ES7	288
ACE	Q96EV8	35
ACE	Q96EZ8	130
ACE	Q96FV9	300
ACE	Q96HJ9	40
ACE	Q96HS1	191
ACE	Q96JC9	150
ACE	Q96JM3	490
ACE	Q96KP4	9
ACE	Q96KR1	910
ACE	Q96PE7	114
ACE	Q96Q11	402
ACE	Q96QC0	207
ACE	Q96RU3	110
ACE	Q96RU3	66
ACE	Q96S99	44
ACE	Q96ST3	723
ACE	Q96SY0	418
ACE	Q96T23	1339
ACE	Q96T88	399
ACE	Q99426	219
ACE	Q99459	626
ACE	Q99471	42
ACE	Q99549	177
ACE	Q99575	46
ACE	Q99613	558
ACE	Q99797	126
ACE	Q99798	605
ACE	Q99832	67
ACE	Q99LB7	885
ACE	Q99LC3	242
ACE	Q9ATB4	216
ACE	Q9BQ69	103
ACE	Q9BRA2	78
ACE	Q9BSH5	15
ACE	Q9BSU3	136
ACE	Q9BTK6	203
ACE	Q9BUL8	179
ACE	Q9BVI0	843
ACE	Q9BWE0	33
ACE	Q9BXJ9	262
ACE	Q9BXJ9	756
ACE	Q9BYT8	664
ACE	Q9BZE1	127
ACE	Q9BZF9	562
ACE	Q9BZZ5	251
ACE	Q9C0J8	46
ACE	Q9CQ75	64
ACE	Q9CQZ6	29
ACE	Q9CY27	116
ACE	Q9DB77	159
ACE	Q9DBG1	285
ACE	Q9DC69	370
ACE	Q9EQ20	117
ACE	Q9GZN1	260
ACE	Q9GZT8	109
ACE	Q9GZZ1	37
ACE	Q9H0C2	104
ACE	Q9H0E9	481
ACE	Q9H223	327
ACE	Q9H2P0	1035
ACE	Q9H2U2	216
ACE	Q9H2U2	53
ACE	Q9H307	238
ACE	Q9H3U1	483
ACE	Q9H3Z4	56
ACE	Q9H4A4	446
ACE	Q9H694	398
ACE	Q9H7D0	818
ACE	Q9H8E8	292
ACE	Q9H8S9	149
ACE	Q9H9E3	443
ACE	Q9HAF1	69
ACE	Q9HAT8	176
ACE	Q9HAW4	925
ACE	Q9HB71	134
ACE	Q9HB71	85
ACE	Q9HCE1	148
ACE	Q9HCS7	420
ACE	Q9NP61	223
ACE	Q9NP64	144
ACE	Q9NPG3	222
ACE	Q9NQ88	50
ACE	Q9NQC1	38
ACE	Q9NQW7	304
ACE	Q9NR45	79
ACE	Q9NRH2	11
ACE	Q9NS87	797
ACE	Q9NSE4	189
ACE	Q9NSE4	775
ACE	Q9NSK0	391
ACE	Q9NTJ3	381
ACE	Q9NTK5	216
ACE	Q9NUB1	396
ACE	Q9NUI1	291
ACE	Q9NV66	396
ACE	Q9NVK5	7
ACE	Q9NVP1	7
ACE	Q9NW82	452
ACE	Q9NWH9	401
ACE	Q9NWU1	174
ACE	Q9NWZ3	34
ACE	Q9NXE4	461
ACE	Q9NXR7	270
ACE	Q9NYF8	152
ACE	Q9NYF8	437
ACE	Q9NYK5	204
ACE	Q9NZM1	884
ACE	Q9P0J1	202
ACE	Q9P0U4	63
ACE	Q9P258	377
ACE	Q9P2K8	1259
ACE	Q9P2R7	78
ACE	Q9QXD1	667
ACE	Q9SFD5	257
ACE	Q9UBT2	324
ACE	Q9UDR5	707
ACE	Q9UFN0	166
ACE	Q9UG63	304
ACE	Q9UHB9	452
ACE	Q9UHN1	288
ACE	Q9UHY1	134
ACE	Q9UIF9	680
ACE	Q9UIS9	422
ACE	Q9UJU6	176
ACE	Q9UJZ1	145
ACE	Q9UK76	148
ACE	Q9UKK9	210
ACE	Q9UKS7	288
ACE	Q9UKX7	83
ACE	Q9UL26	101
ACE	Q9ULD4	105
ACE	Q9ULD4	546
ACE	Q9ULG1	118
ACE	Q9ULP9	312
ACE	Q9ULR0	127
ACE	Q9ULV4	446
ACE	Q9ULX6	257
ACE	Q9UMS4	122
ACE	Q9UMX5	136
ACE	Q9UN37	8
ACE	Q9UNL4	127
ACE	Q9UNL4	148
ACE	Q9UNS1	299
ACE	Q9UPN9	769
ACE	Q9UQ84	482
ACE	Q9UQE7	1190
ACE	Q9UQE7	336
ACE	Q9WTL8	544
ACE	Q9Y224	62
ACE	Q9Y262	437
ACE	Q9Y263	529
ACE	Q9Y266	239
ACE	Q9Y2G1	123
ACE	Q9Y2L1	18
ACE	Q9Y2R4	15
ACE	Q9Y2T7	116
ACE	Q9Y2W1	455
ACE	Q9Y2W1	811
ACE	Q9Y305	103
ACE	Q9Y305	407
ACE	Q9Y3A3	140
ACE	Q9Y3C1	90
ACE	Q9Y3D9	102
ACE	Q9Y463	57
ACE	Q9Y4C4	601
ACE	Q9Y4P3	314
ACE	Q9Y508	112
ACE	Q9Y5B9	139
ACE	Q9Y5B9	513
ACE	Q9Y5B9	904
ACE	Q9Y5U2	217
ACE	Q9Y617	269
ACE	Q9Y617	333
ACE	Q9Y618	1248
ACE	Q9Y618	2037
ACE	Q9Y657	7
ACE	Q9Y6D9	61
ACE	Q9Y6N5	173
ACE	Q9Y6Q9	619
ACE	Q9Y6X9	767
ACE	A0AUZ9	859
ACE	A3KN83	149
ACE	A6NIH7	24
ACE	B1AL46	649
ACE	O00116	347
ACE	O00154	283
ACE	O00159	647
ACE	O00193	179
ACE	O00232	221
ACE	O00257	149
ACE	O00330	194
ACE	O00566	609
ACE	O08749	127
ACE	O14548	69
ACE	O14628	408
ACE	O14737	63
ACE	O14802	445
ACE	O14874	192
ACE	O14964	207
ACE	O14980	446
ACE	O15027	444
ACE	O15091	512
ACE	O15117	149
ACE	O15117	425
ACE	O15144	275
ACE	O15145	61
ACE	O15228	643
ACE	O15382	377
ACE	O23629	28
ACE	O23629	40
ACE	O35488	325
ACE	O43169	30
ACE	O43295	220
ACE	O43298	247
ACE	O43324	166
ACE	O43390	366
ACE	O43448	315
ACE	O43684	179
ACE	O43707	417
ACE	O43708	32
ACE	O43768	63
ACE	O43809	23
ACE	O43809	73
ACE	O43823	538
ACE	O43837	374
ACE	O60264	440
ACE	O60306	576
ACE	O60343	477
ACE	O60563	492
ACE	O60610	1057
ACE	O60664	65
ACE	O60701	434
ACE	O60762	197
ACE	O60841	923
ACE	O60885	1111
ACE	O75083	115
ACE	O75083	81
ACE	O75155	1173
ACE	O75347	28
ACE	O75381	34
ACE	O75390	375
ACE	O75391	166
ACE	O75400	680
ACE	O75477	267
ACE	O75521	92
ACE	O75533	554
ACE	O75586	236
ACE	O75643	469
ACE	O75689	272
ACE	O75791	106
ACE	O75937	146
ACE	O75947	149
ACE	O75964	24
ACE	O76031	437
ACE	O94759	1104
ACE	O94822	259
ACE	O94874	571
ACE	O94925	311
ACE	O94992	165
ACE	O95140	243
ACE	O95232	166
ACE	O95251	199
ACE	O95336	180
ACE	O95347	1160
ACE	O95352	306
ACE	O95433	3
ACE	O95456	264
ACE	O95571	66
ACE	O95696	516
ACE	O95696	903
ACE	O95758	264
ACE	O95786	858
ACE	O95816	111
ACE	O95983	141
ACE	O96028	779
ACE	P00186	288
ACE	P00367	503
ACE	P00441	123
ACE	P00505	150
ACE	P00505	296
ACE	P00505	73
ACE	P00558	11
ACE	P00558	199
ACE	P00558	30
ACE	P00558	48
ACE	P00558	97
ACE	P00946	280
ACE	P00966	165
ACE	P01106	157
ACE	P01106	323
ACE	P02299	19
ACE	P02309	6
ACE	P02489	145
ACE	P02489	88
ACE	P02545	270
ACE	P02545	450
ACE	P02795	51
ACE	P04075	108
ACE	P04075	42
ACE	P04179	130
ACE	P04406	194
ACE	P04406	254
ACE	P04424	69
ACE	P04632	179
ACE	P04637	373
ACE	P04792	123
ACE	P05114	82
ACE	P05387	21
ACE	P05455	116
ACE	P05455	360
ACE	P05783	131
ACE	P06213	1112
ACE	P06400	896
ACE	P06576	198
ACE	P06733	126
ACE	P06733	228
ACE	P06733	281
ACE	P06733	420
ACE	P06733	64
ACE	P06744	12
ACE	P06748	154
ACE	P06748	267
ACE	P06753	12
ACE	P07195	319
ACE	P07195	7
ACE	P07737	108
[truncated: 999 more rows]
