# Supplementary material for: Discriminating between Lysine Sumoylation and Lysine Acetylation Using mRMR Feature Selection and Analysis
Source: PLoS One. 2014 Sep 15;9(9):e107464. doi: 10.1371/journal.pone.0107464 (PMC4164654; doi:10.1371/journal.pone.0107464)
Supplement: File S2 — The mRMR feature tables for the 3 datasets. The top 118, 35 and 41 features in the 3 tables are composed of the 3 optimal feature sets for the 3 datasets, respectively. (XLS) [file pone.0107464.s002.xls]

## Sheet: Dataset 1
mRMR Feature Table for Dataset 1
Rank	Feature	Score			The top 118 features were composed of the optimal feature set of Dataset 1.
1	site13_AAF_Secondary structure	0.212
2	site10_AAF_Polarity	0.032
3	site14_Disorder	0.044
4	site9_AAF_Polarity	0.013
5	site13_PSSM_E	0.017
6	site8_PSSM_L	0.011
7	site13_AAF_Codon diversity	0.014
8	site10_AAF_Electrostatic charge	0.018
9	site11_SS_Helix	0.016
10	site10_PSSM_I	0.015
11	site12_AAF_Molecular volume	0.015
12	site19_SS_Other	0.015
13	site13_AAF_Polarity	0.025
14	site14_PSSM_P	0.016
15	site9_PSSM_S	0.015
16	site16_PSSM_S	0.011
17	site20_PSSM_K	0.011
18	site6_PSSM_P	0.01
19	site21_PSSM_K	0.01
20	site13_SA_Exposed	0.01
21	site12_PSSM_T	0.01
22	site2_PSSM_S	0.01
23	site19_PSSM_H	0.01
24	site10_AAF_Secondary structure	0.011
25	site18_AAF_Secondary structure	0.009
26	site10_PSSM_V	0.01
27	site9_SA_Exposed	0.01
28	site1_PSSM_P	0.008
29	site7_PSSM_M	0.008
30	site20_Disorder	0.008
31	site9_PSSM_A	0.007
32	site20_PSSM_F	0.007
33	site13_AAF_Electrostatic charge	0.007
34	site16_AAF_Molecular volume	0.007
35	site21_SS_Other	0.007
36	site12_SA_Buried	0.007
37	site10_AAF_Molecular volume	0.007
38	site18_PSSM_N	0.007
39	site5_PSSM_R	0.007
40	site15_SS_Other	0.007
41	site20_PSSM_P	0.007
42	site13_SA_Buried	0.007
43	site21_PSSM_S	0.006
44	site9_PSSM_P	0.006
45	site4_AAF_Polarity	0.006
46	site8_PSSM_W	0.005
47	site12_PSSM_I	0.005
48	site15_PSSM_M	0.005
49	site5_PSSM_L	0.005
50	site13_PSSM_D	0.005
51	site10_PSSM_L	0.005
52	site16_PSSM_R	0.005
53	site17_AAF_Secondary structure	0.005
54	site19_PSSM_K	0.005
55	site9_AAF_Codon diversity	0.005
56	site6_PSSM_S	0.005
57	site18_Disorder	0.005
58	site4_PSSM_C	0.004
59	site9_PSSM_R	0.004
60	site18_PSSM_P	0.004
61	site12_PSSM_Y	0.004
62	site9_SS_Helix	0.004
63	site14_AAF_Secondary structure	0.004
64	site10_PSSM_M	0.004
65	site3_PSSM_I	0.004
66	site17_PSSM_K	0.004
67	site15_PSSM_C	0.004
68	site21_SS_Strand	0.004
69	site8_PSSM_I	0.004
70	site13_PSSM_N	0.004
71	site9_PSSM_Y	0.004
72	site19_PSSM_T	0.004
73	site4_PSSM_P	0.004
74	site18_SS_Other	0.004
75	site7_PSSM_F	0.003
76	site21_PSSM_R	0.003
77	site2_PSSM_T	0.003
78	site18_PSSM_S	0.003
79	site9_PSSM_K	0.003
80	site20_PSSM_T	0.003
81	site4_Disorder	0.003
82	site13_PSSM_S	0.002
83	site17_PSSM_T	0.002
84	site9_AAF_Molecular volume	0.002
85	site19_AAF_Electrostatic charge	0.002
86	site14_PSSM_F	0.002
87	site2_PSSM_V	0.002
88	site17_PSSM_P	0.002
89	site4_PSSM_I	0.002
90	site20_SS_Other	0.002
91	site16_AAF_Secondary structure	0.002
92	site10_PSSM_G	0.002
93	site5_PSSM_D	0.002
94	site10_SS_Helix	0.002
95	site19_PSSM_L	0.002
96	site17_Disorder	0.002
97	site3_AAF_Electrostatic charge	0.002
98	site9_SA_Buried	0.002
99	site10_AAF_Codon diversity	0.002
100	site12_PSSM_Q	0.002
101	site14_AAF_Electrostatic charge	0.002
102	site15_PSSM_P	0.002
103	site16_PSSM_F	0.002
104	site21_PSSM_P	0.002
105	site13_PSSM_G	0.002
106	site18_PSSM_R	0.002
107	site9_PSSM_G	0.002
108	site20_AAF_Secondary structure	0.001
109	site8_PSSM_P	0.001
110	site2_PSSM_A	0.001
111	site19_PSSM_G	0.001
112	site18_PSSM_M	0.001
113	site13_PSSM_I	0.001
114	site10_SS_Strand	0.001
115	site17_PSSM_L	0.001
116	site21_PSSM_V	0.001
117	site9_PSSM_H	0.001
118	site20_PSSM_Q	0.001
119	site6_PSSM_I	0.001
120	site12_SA_Exposed	0.001
121	site13_PSSM_P	0.001
122	site7_PSSM_Y	0.001
123	site19_SS_Strand	0.001
124	site16_PSSM_K	0.001
125	site13_AAF_Molecular volume	0.001
126	site16_Disorder	0.001
127	site4_PSSM_H	0.001
128	site18_PSSM_A	0.001
129	site9_PSSM_W	0.001
130	site13_SS_Other	0.001
131	site15_PSSM_L	0.001
132	site5_PSSM_S	0.001
133	site8_PSSM_F	0.001
134	site19_PSSM_C	0.001
135	site13_PSSM_H	0.001
136	site1_AAF_Electrostatic charge	0.001
137	site21_PSSM_G	0.001
138	site9_PSSM_Q	0.001
139	site17_PSSM_S	0.001
140	site12_PSSM_A	0.001
141	site16_SS_Other	0.001
142	site14_PSSM_M	0.001
143	site3_PSSM_L	0.001
144	site10_PSSM_T	0.001
145	site19_PSSM_S	0.001
146	site13_PSSM_Q	0.001
147	site12_PSSM_M	0.001
148	site16_PSSM_T	0
149	site1_PSSM_T	0
150	site21_PSSM_T	0
151	site10_PSSM_F	0
152	site12_SS_Helix	0
153	site16_AAF_Electrostatic charge	0
154	site9_Disorder	0.001
155	site2_AAF_Electrostatic charge	0
156	site9_AAF_Electrostatic charge	0
157	site6_PSSM_H	0
158	site18_AAF_Electrostatic charge	0
159	site21_PSSM_H	0
160	site15_PSSM_A	0
161	site6_PSSM_A	0
162	site4_SS_Other	0
163	site12_PSSM_W	0
164	site9_PSSM_D	0
165	site13_PSSM_L	0
166	site20_PSSM_A	0
167	site21_Disorder	0
168	site4_PSSM_W	0
169	site12_PSSM_G	0
170	site5_PSSM_M	0
171	site1_SS_Strand	0
172	site19_PSSM_P	0
173	site13_PSSM_R	0
174	site9_PSSM_F	0
175	site4_PSSM_L	0
176	site3_AAF_Codon diversity	0
177	site1_PSSM_A	0
178	site8_PSSM_E	0
179	site20_PSSM_I	0
180	site11_PSSM_H	0
181	site15_PSSM_Q	0
182	site17_SS_Other	0
183	site21_AAF_Electrostatic charge	0
184	site1_PSSM_H	0
185	site11_PSSM_R	0
186	site9_PSSM_N	0
187	site2_PSSM_N	-0.001
188	site5_PSSM_E	-0.001
189	site21_PSSM_N	-0.001
190	site14_SS_Other	0
191	site11_PSSM_D	-0.001
192	site3_PSSM_V	-0.001
193	site13_Disorder	0
194	site14_PSSM_V	-0.001
195	site18_PSSM_C	-0.001
196	site8_PSSM_T	-0.001
197	site12_PSSM_S	-0.001
198	site4_AAF_Secondary structure	-0.001
199	site17_PSSM_N	-0.001
200	site18_PSSM_G	-0.001
201	site5_PSSM_Y	-0.001
202	site6_AAF_Secondary structure	-0.001
203	site12_AAF_Codon diversity	-0.001
204	site16_SA_Buried	-0.001
205	site7_PSSM_L	-0.001
206	site8_SS_Helix	-0.001
207	site13_PSSM_V	-0.001
208	site21_PSSM_L	-0.001
209	site17_PSSM_C	-0.001
210	site19_Disorder	-0.001
211	site13_PSSM_K	-0.001
212	site19_PSSM_N	-0.001
213	site4_PSSM_Y	-0.001
214	site14_PSSM_A	-0.001
215	site20_SS_Helix	-0.001
216	site18_PSSM_V	-0.001
217	site10_PSSM_C	-0.001
218	site9_PSSM_T	-0.001
219	site18_PSSM_T	-0.001
220	site15_AAF_Electrostatic charge	-0.001
221	site20_AAF_Electrostatic charge	-0.001
222	site12_PSSM_P	-0.001
223	site16_PSSM_N	-0.001
224	site9_SS_Strand	-0.001
225	site15_PSSM_F	-0.001
226	site8_PSSM_H	-0.001
227	site2_PSSM_F	-0.001
228	site20_PSSM_S	-0.001
229	site5_PSSM_C	-0.001
230	site10_PSSM_Y	-0.001
231	site5_PSSM_Q	-0.001
232	site17_PSSM_R	-0.001
233	site11_Disorder	-0.001
234	site12_AAF_Electrostatic charge	-0.001
235	site3_PSSM_W	-0.001
236	site16_PSSM_C	-0.001
237	site19_PSSM_Q	-0.002
238	site8_PSSM_A	-0.002
239	site5_PSSM_T	-0.002
240	site16_PSSM_P	-0.002
241	site13_PSSM_Y	-0.002
242	site2_PSSM_M	-0.002
243	site18_PSSM_Q	-0.002
244	site11_PSSM_S	-0.002
245	site17_AAF_Electrostatic charge	-0.002
246	site20_SS_Strand	-0.002
247	site11_SS_Other	-0.002
248	site15_PSSM_I	-0.002
249	site15_Disorder	-0.002
250	site1_PSSM_M	-0.002
251	site11_PSSM_Q	-0.002
252	site21_PSSM_Q	-0.002
253	site6_PSSM_G	-0.002
254	site1_AAF_Secondary structure	-0.002
255	site19_SS_Helix	-0.002
256	site5_PSSM_I	-0.002
257	site6_AAF_Molecular volume	-0.002
258	site17_PSSM_I	-0.002
259	site7_PSSM_P	-0.002
260	site21_AAF_Secondary structure	-0.002
261	site9_PSSM_E	-0.002
262	site19_PSSM_E	-0.002
263	site18_AAF_Molecular volume	-0.002
264	site5_PSSM_H	-0.002
265	site10_PSSM_E	-0.002
266	site7_SS_Other	-0.002
267	site12_PSSM_N	-0.002
268	site15_SS_Strand	-0.002
269	site19_PSSM_A	-0.002
270	site14_PSSM_C	-0.002
271	site7_AAF_Electrostatic charge	-0.002
272	site7_Disorder	-0.002
273	site12_PSSM_F	-0.002
274	site2_PSSM_G	-0.002
275	site6_PSSM_T	-0.002
276	site20_PSSM_E	-0.002
277	site8_AAF_Molecular volume	-0.002
278	site5_PSSM_W	-0.002
279	site14_PSSM_I	-0.002
280	site4_AAF_Electrostatic charge	-0.002
281	site7_PSSM_W	-0.002
282	site11_PSSM_G	-0.002
283	site5_PSSM_P	-0.002
284	site13_SS_Helix	-0.002
285	site8_PSSM_C	-0.002
286	site18_PSSM_K	-0.002
287	site3_PSSM_M	-0.003
288	site11_PSSM_W	-0.003
289	site2_PSSM_W	-0.003
290	site3_SS_Other	-0.003
291	site21_PSSM_W	-0.003
292	site15_PSSM_S	-0.003
293	site11_PSSM_N	-0.003
294	site17_SS_Strand	-0.003
295	site7_PSSM_V	-0.003
296	site12_PSSM_L	-0.003
297	site3_PSSM_Y	-0.003
298	site16_PSSM_E	-0.003
299	site19_PSSM_M	-0.003
300	site2_AAF_Molecular volume	-0.003
301	site3_PSSM_P	-0.003
302	site11_PSSM_M	-0.003
303	site13_PSSM_A	-0.003
304	site8_PSSM_D	-0.003
305	site10_PSSM_Q	-0.003
306	site10_PSSM_W	-0.003
307	site8_Disorder	-0.003
308	site21_PSSM_A	-0.003
309	site14_PSSM_W	-0.003
310	site18_PSSM_I	-0.003
311	site11_SA_Exposed	-0.003
312	site7_AAF_Codon diversity	-0.003
313	site2_SS_Strand	-0.003
314	site5_PSSM_K	-0.003
315	site8_AAF_Codon diversity	-0.003
316	site21_SS_Helix	-0.003
317	site17_PSSM_V	-0.003
318	site12_PSSM_R	-0.003
319	site12_PSSM_C	-0.003
320	site13_PSSM_M	-0.003
321	site1_PSSM_W	-0.003
322	site6_PSSM_E	-0.003
323	site16_PSSM_V	-0.003
324	site5_AAF_Electrostatic charge	-0.003
325	site19_PSSM_R	-0.003
326	site4_PSSM_G	-0.003
327	site14_PSSM_L	-0.003
328	site14_SS_Helix	-0.003
329	site12_Disorder	-0.003
330	site19_PSSM_W	-0.003
331	site20_PSSM_V	-0.003
332	site6_PSSM_C	-0.003
333	site3_AAF_Secondary structure	-0.003
334	site16_SA_Exposed	-0.003
335	site1_PSSM_V	-0.003
336	site21_PSSM_Y	-0.003
337	site15_PSSM_W	-0.003
338	site15_PSSM_V	-0.003
339	site2_PSSM_H	-0.003
340	site6_AAF_Codon diversity	-0.003
341	site4_PSSM_M	-0.003
342	site17_PSSM_A	-0.003
343	site8_PSSM_M	-0.003
344	site21_PSSM_C	-0.003
345	site5_SS_Other	-0.003
346	site18_SS_Strand	-0.003
347	site12_SS_Other	-0.003
348	site17_PSSM_H	-0.003
349	site7_PSSM_E	-0.003
350	site9_PSSM_L	-0.003
351	site3_PSSM_F	-0.003
352	site5_Disorder	-0.003
353	site19_AAF_Molecular volume	-0.003
354	site16_PSSM_H	-0.003
355	site20_PSSM_Y	-0.003
356	site21_PSSM_I	-0.003
357	site18_SS_Helix	-0.003
358	site18_PSSM_F	-0.003
359	site11_SS_Strand	-0.004
360	site15_SA_Buried	-0.004
361	site20_PSSM_G	-0.003
362	site1_PSSM_K	-0.004
363	site11_PSSM_K	-0.004
364	site2_PSSM_E	-0.004
365	site16_PSSM_Y	-0.004
366	site6_PSSM_Q	-0.004
367	site10_PSSM_A	-0.004
368	site16_PSSM_G	-0.004
369	site3_PSSM_T	-0.004
370	site15_PSSM_R	-0.004
371	site17_PSSM_D	-0.004
372	site21_AAF_Molecular volume	-0.004
373	site8_SS_Other	-0.004
374	site9_PSSM_C	-0.004
375	site17_PSSM_W	-0.004
376	site1_AAF_Codon diversity	-0.004
377	site14_AAF_Codon diversity	-0.004
378	site9_PSSM_I	-0.004
379	site2_AAF_Secondary structure	-0.004
380	site20_PSSM_N	-0.004
381	site3_PSSM_C	-0.004
382	site5_AAF_Secondary structure	-0.004
383	site6_Disorder	-0.004
384	site8_PSSM_V	-0.004
385	site14_PSSM_T	-0.004
386	site12_PSSM_D	-0.004
387	site4_SS_Strand	-0.004
388	site7_PSSM_C	-0.004
389	site3_PSSM_K	-0.004
390	site5_PSSM_N	-0.004
391	site11_SA_Buried	-0.004
392	site21_PSSM_E	-0.004
393	site15_AAF_Codon diversity	-0.004
394	site10_PSSM_D	-0.004
395	site15_SS_Helix	-0.004
396	site11_PSSM_A	-0.004
397	site20_AAF_Molecular volume	-0.004
398	site6_SA_Buried	-0.004
399	site11_PSSM_C	-0.004
400	site14_PSSM_Y	-0.004
401	site4_PSSM_R	-0.004
402	site19_PSSM_I	-0.004
403	site8_AAF_Secondary structure	-0.004
404	site7_PSSM_S	-0.004
405	site16_PSSM_A	-0.004
406	site10_Disorder	-0.004
407	site17_AAF_Molecular volume	-0.004
408	site1_PSSM_C	-0.004
409	site9_PSSM_M	-0.004
410	site14_PSSM_E	-0.004
411	site2_PSSM_I	-0.004
412	site4_AAF_Molecular volume	-0.004
413	site12_AAF_Polarity	-0.004
414	site20_PSSM_R	-0.004
415	site21_AAF_Polarity	-0.004
416	site16_PSSM_D	-0.004
417	site6_PSSM_D	-0.004
418	site19_PSSM_Y	-0.004
419	site6_SS_Other	-0.004
420	site13_PSSM_T	-0.004
421	site2_PSSM_P	-0.004
422	site19_PSSM_D	-0.004
423	site20_PSSM_M	-0.004
424	site15_AAF_Secondary structure	-0.004
425	site18_PSSM_L	-0.004
426	site1_PSSM_R	-0.004
427	site11_PSSM_P	-0.004
428	site13_PSSM_C	-0.005
429	site3_SS_Strand	-0.005
430	site16_SS_Helix	-0.005
431	site2_PSSM_C	-0.005
432	site1_PSSM_Y	-0.005
433	site6_AAF_Electrostatic charge	-0.005
434	site5_AAF_Codon diversity	-0.005
435	site11_PSSM_T	-0.005
436	site8_AAF_Electrostatic charge	-0.005
437	site3_Disorder	-0.005
438	site17_AAF_Polarity	-0.005
439	site15_AAF_Molecular volume	-0.005
440	site6_PSSM_M	-0.005
441	site6_SS_Strand	-0.005
442	site12_PSSM_H	-0.005
443	site8_PSSM_Y	-0.005
444	site19_AAF_Secondary structure	-0.005
445	site16_PSSM_Q	-0.005
446	site2_SS_Other	-0.005
447	site14_AAF_Molecular volume	-0.005
448	site11_PSSM_Y	-0.005
449	site20_PSSM_H	-0.005
450	site17_PSSM_F	-0.005
451	site2_PSSM_K	-0.005
452	site18_AAF_Polarity	-0.005
453	site7_SS_Helix	-0.005
454	site3_AAF_Polarity	-0.005
455	site7_AAF_Molecular volume	-0.005
456	site20_PSSM_C	-0.005
457	site16_PSSM_L	-0.005
458	site1_PSSM_G	-0.005
459	site19_AAF_Codon diversity	-0.005
460	site4_AAF_Codon diversity	-0.005
461	site20_PSSM_L	-0.005
462	site1_AAF_Molecular volume	-0.005
463	site16_AAF_Codon diversity	-0.005
464	site17_PSSM_G	-0.005
465	site15_PSSM_T	-0.005
466	site4_PSSM_F	-0.005
467	site2_SA_Exposed	-0.005
468	site11_PSSM_I	-0.005
469	site6_PSSM_N	-0.005
470	site2_Disorder	-0.005
471	site7_AAF_Polarity	-0.005
472	site2_PSSM_Y	-0.005
473	site15_SA_Exposed	-0.005
474	site17_PSSM_M	-0.005
475	site20_AAF_Polarity	-0.005
476	site4_PSSM_K	-0.005
477	site6_PSSM_Y	-0.005
478	site16_PSSM_M	-0.005
479	site1_PSSM_F	-0.005
480	site17_PSSM_E	-0.005
481	site12_PSSM_E	-0.005
482	site2_AAF_Codon diversity	-0.005
483	site14_PSSM_H	-0.006
484	site13_PSSM_W	-0.006
485	site12_SS_Strand	-0.006
486	site21_PSSM_M	-0.006
487	site17_PSSM_Y	-0.006
488	site5_AAF_Molecular volume	-0.006
489	site14_SA_Exposed	-0.006
490	site5_SS_Helix	-0.006
491	site1_PSSM_L	-0.006
492	site2_PSSM_Q	-0.006
493	site3_AAF_Molecular volume	-0.006
494	site11_PSSM_E	-0.006
495	site5_SS_Strand	-0.006
496	site15_PSSM_N	-0.006
497	site10_PSSM_P	-0.006
498	site3_PSSM_R	-0.006
499	site17_SA_Buried	-0.006
500	site16_PSSM_W	-0.006
501	site13_PSSM_F	-0.006
502	site1_Disorder	-0.006
503	site6_PSSM_L	-0.006
504	site16_SS_Strand	-0.006
505	site9_PSSM_V	-0.006
506	site5_PSSM_F	-0.006
507	site8_SA_Exposed	-0.006
508	site15_PSSM_Y	-0.006
509	site4_PSSM_V	-0.006
510	site7_PSSM_I	-0.006
511	site10_SS_Other	-0.006
512	site21_AAF_Codon diversity	-0.006
513	site20_PSSM_D	-0.006
514	site18_AAF_Codon diversity	-0.006
515	site5_PSSM_A	-0.006
516	site12_PSSM_K	-0.006
517	site8_PSSM_G	-0.006
518	site2_PSSM_D	-0.006
519	site1_PSSM_S	-0.006
520	site14_PSSM_R	-0.006
521	site9_AAF_Secondary structure	-0.006
522	site20_PSSM_W	-0.006
523	site16_PSSM_I	-0.006
524	site5_PSSM_V	-0.006
525	site7_SS_Strand	-0.006
526	site11_PSSM_L	-0.006
527	site20_AAF_Codon diversity	-0.006
528	site17_SS_Helix	-0.006
529	site6_SA_Exposed	-0.006
530	site4_PSSM_E	-0.006
531	site17_AAF_Codon diversity	-0.006
532	site1_SS_Other	-0.006
533	site5_PSSM_G	-0.006
534	site19_SA_Buried	-0.006
535	site7_PSSM_N	-0.006
536	site21_PSSM_D	-0.006
537	site12_AAF_Secondary structure	-0.006
538	site4_PSSM_T	-0.006
539	site16_AAF_Polarity	-0.006
540	site18_PSSM_W	-0.006
541	site13_SS_Strand	-0.006
542	site6_PSSM_W	-0.006
543	site8_PSSM_K	-0.006
544	site18_PSSM_H	-0.007
545	site1_SA_Buried	-0.007
546	site3_PSSM_H	-0.007
547	site19_PSSM_F	-0.007
548	site15_PSSM_K	-0.007
549	site21_PSSM_F	-0.007
550	site7_PSSM_A	-0.007
551	site20_SA_Exposed	-0.007
552	site3_SS_Helix	-0.007
553	site6_PSSM_F	-0.007
554	site18_PSSM_Y	-0.007
555	site9_SS_Other	-0.007
556	site7_PSSM_G	-0.007
557	site15_PSSM_H	-0.007
558	site2_AAF_Polarity	-0.007
559	site8_SS_Strand	-0.007
560	site17_SA_Exposed	-0.007
561	site7_AAF_Secondary structure	-0.007
562	site19_AAF_Polarity	-0.007
563	site18_SA_Exposed	-0.007
564	site7_SA_Buried	-0.007
565	site14_PSSM_D	-0.007
566	site3_PSSM_A	-0.007
567	site2_PSSM_R	-0.007
568	site4_SA_Exposed	-0.007
569	site10_PSSM_S	-0.007
570	site6_PSSM_K	-0.007
571	site7_PSSM_T	-0.007
572	site5_AAF_Polarity	-0.007
573	site8_PSSM_R	-0.007
574	site1_PSSM_I	-0.007
575	site4_PSSM_A	-0.007
576	site6_SS_Helix	-0.007
577	site19_PSSM_V	-0.007
578	site14_PSSM_G	-0.007
579	site11_PSSM_F	-0.007
580	site3_SA_Exposed	-0.007
581	site18_PSSM_E	-0.007
582	site7_PSSM_H	-0.008
583	site15_PSSM_G	-0.008
584	site8_PSSM_S	-0.008
585	site1_AAF_Polarity	-0.008
586	site19_SA_Exposed	-0.008
587	site15_AAF_Polarity	-0.008
588	site6_PSSM_R	-0.008
589	site2_SA_Buried	-0.008
590	site14_SA_Buried	-0.008
591	site4_SS_Helix	-0.008
592	site4_PSSM_S	-0.008
593	site14_SS_Strand	-0.008
594	site10_PSSM_H	-0.008
595	site20_SA_Buried	-0.008
596	site18_PSSM_D	-0.008
597	site6_PSSM_V	-0.008
598	site3_PSSM_S	-0.008
599	site11_PSSM_V	-0.008
600	site12_PSSM_V	-0.008
601	site1_SA_Exposed	-0.008
602	site8_SA_Buried	-0.008
603	site7_PSSM_Q	-0.008
604	site14_PSSM_N	-0.008
605	site4_PSSM_D	-0.008
606	site17_PSSM_Q	-0.008
607	site1_PSSM_N	-0.009
608	site8_PSSM_N	-0.009
609	site14_PSSM_Q	-0.009
610	site8_AAF_Polarity	-0.009
611	site18_SA_Buried	-0.009
612	site15_PSSM_E	-0.009
613	site10_SA_Exposed	-0.009
614	site3_PSSM_N	-0.009
615	site14_AAF_Polarity	-0.009
616	site7_SA_Exposed	-0.009
617	site2_SS_Helix	-0.009
618	site21_SA_Exposed	-0.009
619	site5_SA_Exposed	-0.009
620	site3_SA_Buried	-0.01
621	site4_SA_Buried	-0.01
622	site2_PSSM_L	-0.01
623	site4_PSSM_N	-0.01
624	site6_AAF_Polarity	-0.01
625	site14_PSSM_S	-0.01
626	site3_PSSM_E	-0.01
627	site1_PSSM_Q	-0.01
628	site1_SS_Helix	-0.01
629	site10_PSSM_N	-0.01
630	site15_PSSM_D	-0.011
631	site7_PSSM_R	-0.011
632	site1_PSSM_D	-0.011
633	site8_PSSM_Q	-0.011
634	site21_SA_Buried	-0.011
635	site10_SA_Buried	-0.011
636	site5_SA_Buried	-0.011
637	site4_PSSM_Q	-0.011
638	site3_PSSM_G	-0.011
639	site7_PSSM_K	-0.011
640	site14_PSSM_K	-0.012
641	site3_PSSM_D	-0.012
642	site1_PSSM_E	-0.012
643	site3_PSSM_Q	-0.012
644	site10_PSSM_K	-0.013
645	site7_PSSM_D	-0.013
646	site10_PSSM_R	-0.014

## Sheet: Dataset 2
mRMR Feature Table for Dataset 2
Rank	Feature	Score			The top 35 features were composed of the optimal feature set of Dataset 2.
1	site13_AAF_Secondary structure	0.226
2	site10_AAF_Polarity	0.032
3	site11_Disorder	0.049
4	site8_PSSM_L	0.012
5	site16_AAF_Electrostatic charge	0.014
6	site13_PSSM_E	0.036
7	site19_SS_Other	0.015
8	site13_AAF_Codon diversity	0.019
9	site10_AAF_Electrostatic charge	0.02
10	site9_PSSM_K	0.017
11	site6_PSSM_P	0.016
12	site13_AAF_Polarity	0.022
13	site14_PSSM_P	0.014
14	site10_PSSM_I	0.015
15	site20_PSSM_K	0.014
16	site12_SA_Exposed	0.014
17	site19_PSSM_H	0.012
18	site11_SS_Helix	0.013
19	site2_PSSM_S	0.013
20	site13_SA_Exposed	0.013
21	site21_PSSM_R	0.011
22	site10_AAF_Secondary structure	0.012
23	site12_PSSM_Y	0.011
24	site16_PSSM_S	0.012
25	site18_PSSM_P	0.01
26	site5_PSSM_D	0.009
27	site20_PSSM_P	0.01
28	site10_PSSM_V	0.01
29	site9_PSSM_S	0.01
30	site17_PSSM_V	0.009
31	site18_Disorder	0.01
32	site9_AAF_Codon diversity	0.009
33	site13_AAF_Electrostatic charge	0.008
34	site14_AAF_Secondary structure	0.008
35	site15_SS_Other	0.007
36	site8_PSSM_P	0.007
37	site10_AAF_Molecular volume	0.007
38	site3_SS_Other	0.007
39	site12_PSSM_T	0.007
40	site9_SA_Exposed	0.007
41	site15_PSSM_K	0.007
42	site4_PSSM_I	0.006
43	site19_PSSM_P	0.007
44	site13_SA_Buried	0.008
45	site21_PSSM_S	0.006
46	site2_PSSM_A	0.006
47	site3_PSSM_I	0.006
48	site10_PSSM_M	0.006
49	site17_PSSM_H	0.005
50	site1_Disorder	0.005
51	site7_PSSM_M	0.005
52	site4_PSSM_C	0.005
53	site6_AAF_Secondary structure	0.005
54	site13_PSSM_D	0.005
55	site21_SS_Other	0.005
56	site18_PSSM_F	0.004
57	site9_PSSM_R	0.005
58	site6_SS_Other	0.005
59	site2_PSSM_V	0.004
60	site16_AAF_Molecular volume	0.005
61	site19_SS_Strand	0.005
62	site15_PSSM_P	0.005
63	site8_PSSM_H	0.004
64	site12_PSSM_S	0.004
65	site9_PSSM_Y	0.004
66	site16_Disorder	0.005
67	site18_PSSM_N	0.004
68	site13_PSSM_P	0.004
69	site15_PSSM_F	0.004
70	site9_SS_Helix	0.003
71	site16_PSSM_R	0.003
72	site5_PSSM_R	0.003
73	site21_PSSM_P	0.003
74	site9_PSSM_A	0.003
75	site10_PSSM_F	0.003
76	site17_SS_Other	0.003
77	site20_PSSM_A	0.003
78	site13_PSSM_N	0.003
79	site6_PSSM_I	0.003
80	site19_PSSM_K	0.003
81	site8_PSSM_W	0.003
82	site1_PSSM_P	0.003
83	site9_PSSM_N	0.003
84	site3_AAF_Electrostatic charge	0.003
85	site8_Disorder	0.003
86	site12_AAF_Codon diversity	0.002
87	site16_PSSM_T	0.002
88	site14_PSSM_F	0.002
89	site5_PSSM_L	0.003
90	site15_PSSM_S	0.002
91	site12_PSSM_Q	0.003
92	site9_AAF_Polarity	0.003
93	site8_PSSM_I	0.003
94	site20_AAF_Secondary structure	0.002
95	site2_PSSM_T	0.002
96	site17_PSSM_K	0.002
97	site21_PSSM_L	0.002
98	site21_SS_Strand	0.002
99	site6_PSSM_A	0.002
100	site11_PSSM_M	0.002
101	site16_AAF_Secondary structure	0.002
102	site20_SS_Other	0.002
103	site13_PSSM_S	0.002
104	site12_SA_Buried	0.002
105	site9_PSSM_H	0.002
106	site9_PSSM_W	0.002
107	site14_Disorder	0.002
108	site10_SS_Helix	0.002
109	site21_PSSM_H	0.002
110	site13_PSSM_I	0.002
111	site10_PSSM_T	0.002
112	site10_PSSM_W	0.002
113	site19_AAF_Electrostatic charge	0.002
114	site9_AAF_Molecular volume	0.002
115	site18_SS_Other	0.002
116	site8_PSSM_E	0.002
117	site14_PSSM_V	0.002
118	site1_SS_Strand	0.002
119	site9_SA_Buried	0.002
120	site18_PSSM_T	0.002
121	site4_PSSM_P	0.002
122	site13_PSSM_K	0.002
123	site20_PSSM_E	0.002
124	site13_SS_Other	0.002
125	site2_PSSM_N	0.002
126	site15_PSSM_Q	0.002
127	site16_PSSM_K	0.002
128	site11_PSSM_S	0.002
129	site20_Disorder	0.002
130	site10_PSSM_G	0.002
131	site9_PSSM_T	0.002
132	site5_SS_Other	0.002
133	site18_AAF_Secondary structure	0.002
134	site12_PSSM_I	0.002
135	site17_PSSM_P	0.002
136	site21_PSSM_K	0.002
137	site13_AAF_Molecular volume	0.002
138	site19_PSSM_Q	0.002
139	site17_SS_Strand	0.001
140	site5_PSSM_S	0.001
141	site4_PSSM_W	0.001
142	site13_PSSM_A	0.001
143	site19_PSSM_T	0.001
144	site3_PSSM_L	0.001
145	site18_PSSM_R	0.001
146	site10_Disorder	0.001
147	site12_AAF_Electrostatic charge	0.001
148	site10_PSSM_Y	0.001
149	site11_PSSM_H	0.001
150	site12_PSSM_A	0.001
151	site4_PSSM_L	0.001
152	site13_PSSM_Q	0.001
153	site2_SS_Other	0.001
154	site9_PSSM_D	0.001
155	site14_PSSM_A	0.001
156	site16_SS_Other	0.001
157	site13_PSSM_V	0.001
158	site15_AAF_Secondary structure	0.001
159	site7_SS_Other	0.001
160	site7_PSSM_L	0.001
161	site12_PSSM_F	0.001
162	site8_PSSM_T	0.001
163	site20_PSSM_Q	0.001
164	site19_PSSM_N	0.001
165	site11_PSSM_P	0.001
166	site15_PSSM_D	0.001
167	site5_AAF_Secondary structure	0.001
168	site13_PSSM_F	0.001
169	site5_Disorder	0.001
170	site20_PSSM_T	0
171	site10_PSSM_L	0
172	site8_PSSM_F	0
173	site1_AAF_Codon diversity	0
174	site13_PSSM_W	0
175	site20_AAF_Electrostatic charge	0
176	site13_PSSM_R	0
177	site5_PSSM_P	0
178	site21_PSSM_G	0
179	site17_Disorder	0
180	site4_PSSM_H	0
181	site14_SS_Other	0
182	site9_PSSM_Q	0
183	site17_AAF_Secondary structure	0
184	site13_PSSM_L	0
185	site2_PSSM_G	0
186	site18_PSSM_M	0
187	site7_PSSM_F	0
188	site6_PSSM_H	0
189	site9_AAF_Electrostatic charge	0
190	site12_PSSM_G	0
191	site13_PSSM_G	0
192	site19_PSSM_L	0
193	site21_AAF_Electrostatic charge	0
194	site15_PSSM_C	0
195	site14_PSSM_M	0
196	site1_PSSM_T	0
197	site13_Disorder	0
198	site18_PSSM_S	0
199	site20_SS_Strand	0
200	site5_PSSM_Y	-0.001
201	site2_PSSM_F	-0.001
202	site12_PSSM_P	-0.001
203	site15_SS_Strand	-0.001
204	site8_SS_Other	-0.001
205	site3_PSSM_F	-0.001
206	site20_PSSM_M	-0.001
207	site20_PSSM_R	-0.001
208	site6_PSSM_S	-0.001
209	site1_PSSM_K	-0.001
210	site15_PSSM_A	-0.001
211	site11_PSSM_D	-0.001
212	site2_PSSM_R	-0.001
213	site4_PSSM_Y	-0.001
214	site19_Disorder	-0.001
215	site12_PSSM_L	-0.001
216	site14_AAF_Electrostatic charge	-0.001
217	site18_PSSM_G	-0.001
218	site16_PSSM_L	-0.001
219	site10_SS_Strand	-0.001
220	site17_PSSM_Q	-0.001
221	site4_SS_Other	-0.001
222	site11_PSSM_Y	-0.001
223	site21_PSSM_T	-0.001
224	site15_PSSM_I	-0.001
225	site19_PSSM_E	-0.001
226	site5_PSSM_E	-0.001
227	site12_SS_Helix	-0.001
228	site1_PSSM_A	-0.001
229	site10_PSSM_D	-0.001
230	site7_AAF_Electrostatic charge	-0.001
231	site9_Disorder	-0.001
232	site14_PSSM_C	-0.001
233	site19_PSSM_C	-0.001
234	site6_PSSM_T	-0.001
235	site4_PSSM_S	-0.001
236	site16_PSSM_C	-0.001
237	site19_SS_Helix	-0.001
238	site15_SA_Buried	-0.001
239	site12_PSSM_E	-0.001
240	site11_PSSM_W	-0.001
241	site3_AAF_Polarity	-0.001
242	site6_PSSM_N	-0.001
243	site10_PSSM_C	-0.001
244	site20_PSSM_I	-0.001
245	site18_PSSM_Q	-0.001
246	site21_PSSM_C	-0.002
247	site9_PSSM_I	-0.001
248	site14_PSSM_R	-0.001
249	site1_SS_Other	-0.001
250	site16_PSSM_P	-0.002
251	site9_PSSM_E	-0.001
252	site15_Disorder	-0.001
253	site11_PSSM_R	-0.002
254	site4_AAF_Polarity	-0.002
255	site15_AAF_Molecular volume	-0.002
256	site13_PSSM_H	-0.002
257	site12_PSSM_W	-0.002
258	site2_AAF_Molecular volume	-0.002
259	site18_SS_Strand	-0.002
260	site5_PSSM_K	-0.002
261	site17_PSSM_S	-0.002
262	site11_SA_Buried	-0.002
263	site21_PSSM_M	-0.002
264	site2_PSSM_P	-0.002
265	site8_PSSM_M	-0.002
266	site20_PSSM_S	-0.002
267	site15_PSSM_M	-0.002
268	site11_SS_Other	-0.002
269	site1_PSSM_H	-0.002
270	site21_AAF_Secondary structure	-0.002
271	site1_AAF_Secondary structure	-0.002
272	site18_PSSM_I	-0.002
273	site8_SS_Helix	-0.002
274	site12_Disorder	-0.002
275	site7_PSSM_W	-0.002
276	site19_PSSM_G	-0.002
277	site11_PSSM_T	-0.002
278	site12_AAF_Molecular volume	-0.002
279	site8_AAF_Codon diversity	-0.002
280	site5_PSSM_M	-0.002
281	site16_PSSM_F	-0.002
282	site18_PSSM_A	-0.002
283	site10_PSSM_E	-0.002
284	site13_PSSM_C	-0.002
285	site9_PSSM_G	-0.002
286	site21_Disorder	-0.002
287	site2_PSSM_W	-0.002
288	site17_PSSM_N	-0.002
289	site14_AAF_Codon diversity	-0.002
290	site16_PSSM_G	-0.002
291	site1_PSSM_I	-0.002
292	site3_AAF_Codon diversity	-0.002
293	site20_AAF_Polarity	-0.002
294	site11_PSSM_Q	-0.002
295	site2_Disorder	-0.002
296	site5_PSSM_T	-0.002
297	site11_PSSM_L	-0.002
298	site18_PSSM_C	-0.002
299	site6_AAF_Codon diversity	-0.002
300	site21_PSSM_V	-0.003
301	site12_PSSM_C	-0.003
302	site9_PSSM_F	-0.003
303	site17_AAF_Electrostatic charge	-0.002
304	site3_PSSM_V	-0.002
305	site8_PSSM_G	-0.003
306	site16_PSSM_H	-0.003
307	site1_PSSM_Y	-0.003
308	site20_SS_Helix	-0.003
309	site6_PSSM_D	-0.003
310	site4_AAF_Electrostatic charge	-0.003
311	site18_PSSM_K	-0.003
312	site2_SS_Strand	-0.003
313	site12_PSSM_R	-0.003
314	site21_PSSM_N	-0.003
315	site5_PSSM_Q	-0.003
316	site19_PSSM_R	-0.003
317	site3_PSSM_C	-0.003
318	site16_AAF_Polarity	-0.003
319	site7_Disorder	-0.003
320	site13_PSSM_Y	-0.003
321	site19_PSSM_M	-0.003
322	site20_PSSM_N	-0.003
323	site1_AAF_Electrostatic charge	-0.003
324	site17_PSSM_I	-0.003
325	site2_PSSM_M	-0.003
326	site10_AAF_Codon diversity	-0.003
327	site15_PSSM_N	-0.003
328	site15_SS_Helix	-0.003
329	site2_PSSM_E	-0.003
330	site11_PSSM_G	-0.003
331	site20_PSSM_Y	-0.003
332	site3_PSSM_Y	-0.003
333	site13_PSSM_T	-0.003
334	site12_PSSM_M	-0.003
335	site8_PSSM_C	-0.003
336	site6_PSSM_W	-0.003
337	site14_PSSM_W	-0.003
338	site4_Disorder	-0.003
339	site11_PSSM_C	-0.003
340	site18_AAF_Electrostatic charge	-0.003
341	site6_PSSM_L	-0.003
342	site12_SS_Other	-0.003
343	site5_PSSM_C	-0.003
344	site4_AAF_Secondary structure	-0.003
345	site16_SA_Buried	-0.003
346	site19_PSSM_A	-0.003
347	site5_SS_Strand	-0.003
348	site15_PSSM_V	-0.003
349	site21_AAF_Polarity	-0.003
350	site1_PSSM_G	-0.003
351	site9_SS_Other	-0.003
352	site8_AAF_Molecular volume	-0.003
353	site12_PSSM_N	-0.003
354	site19_PSSM_I	-0.003
355	site6_PSSM_G	-0.003
356	site11_SA_Exposed	-0.003
357	site14_PSSM_E	-0.003
358	site11_PSSM_A	-0.003
359	site3_SS_Helix	-0.003
360	site17_PSSM_T	-0.003
361	site21_PSSM_Q	-0.003
362	site10_PSSM_A	-0.003
363	site6_Disorder	-0.003
364	site12_AAF_Secondary structure	-0.003
365	site16_PSSM_V	-0.003
366	site17_PSSM_Y	-0.003
367	site7_AAF_Codon diversity	-0.003
368	site15_SA_Exposed	-0.003
369	site2_PSSM_K	-0.003
370	site21_SS_Helix	-0.003
371	site3_PSSM_W	-0.003
372	site19_AAF_Molecular volume	-0.003
373	site8_PSSM_A	-0.003
374	site3_PSSM_M	-0.003
375	site14_PSSM_T	-0.003
376	site6_AAF_Molecular volume	-0.003
377	site17_PSSM_M	-0.003
378	site15_PSSM_L	-0.003
379	site7_PSSM_I	-0.003
380	site16_PSSM_N	-0.003
381	site5_PSSM_N	-0.003
382	site11_PSSM_I	-0.003
383	site18_PSSM_V	-0.003
384	site1_PSSM_V	-0.003
385	site17_PSSM_C	-0.003
386	site19_PSSM_S	-0.003
387	site3_PSSM_K	-0.003
388	site14_SS_Helix	-0.003
389	site21_PSSM_A	-0.003
390	site12_PSSM_K	-0.003
391	site10_PSSM_Q	-0.003
392	site6_SS_Helix	-0.003
393	site6_PSSM_E	-0.004
394	site1_PSSM_W	-0.004
395	site8_PSSM_K	-0.004
396	site15_PSSM_R	-0.004
397	site9_PSSM_L	-0.004
398	site20_PSSM_F	-0.004
399	site15_PSSM_W	-0.004
400	site7_PSSM_G	-0.004
401	site11_PSSM_K	-0.004
402	site8_PSSM_Y	-0.004
403	site4_PSSM_K	-0.004
404	site18_SS_Helix	-0.004
405	site5_AAF_Molecular volume	-0.004
406	site17_PSSM_W	-0.004
407	site20_PSSM_G	-0.004
408	site13_PSSM_M	-0.004
409	site12_PSSM_D	-0.004
410	site21_PSSM_F	-0.004
411	site4_PSSM_M	-0.004
412	site14_AAF_Polarity	-0.004
413	site20_AAF_Molecular volume	-0.004
414	site17_PSSM_D	-0.004
415	site3_AAF_Secondary structure	-0.004
416	site18_PSSM_L	-0.004
417	site2_PSSM_Y	-0.004
418	site6_SS_Strand	-0.004
419	site16_PSSM_E	-0.004
420	site9_PSSM_P	-0.004
421	site1_PSSM_R	-0.004
422	site2_PSSM_H	-0.004
423	site7_AAF_Molecular volume	-0.004
424	site15_AAF_Electrostatic charge	-0.004
425	site19_AAF_Codon diversity	-0.004
426	site5_PSSM_G	-0.004
427	site9_PSSM_M	-0.004
428	site8_AAF_Secondary structure	-0.004
429	site11_PSSM_N	-0.004
430	site14_PSSM_I	-0.004
431	site16_SS_Helix	-0.004
432	site6_PSSM_Q	-0.004
433	site2_AAF_Secondary structure	-0.004
434	site15_PSSM_T	-0.004
435	site2_SA_Exposed	-0.004
436	site11_SS_Strand	-0.004
437	site3_Disorder	-0.004
438	site16_PSSM_A	-0.004
439	site17_PSSM_A	-0.004
440	site16_SA_Exposed	-0.004
441	site1_PSSM_M	-0.004
442	site20_PSSM_H	-0.004
443	site7_PSSM_A	-0.004
444	site21_PSSM_I	-0.004
445	site15_PSSM_Y	-0.004
446	site5_PSSM_V	-0.004
447	site6_PSSM_F	-0.004
448	site15_PSSM_E	-0.004
449	site19_PSSM_Y	-0.004
450	site4_AAF_Codon diversity	-0.004
451	site19_PSSM_D	-0.004
452	site7_PSSM_P	-0.004
453	site13_SS_Helix	-0.004
454	site2_PSSM_I	-0.004
455	site17_PSSM_L	-0.004
456	site20_PSSM_C	-0.004
457	site18_AAF_Molecular volume	-0.004
458	site11_PSSM_E	-0.005
459	site4_SS_Strand	-0.005
460	site21_PSSM_W	-0.005
461	site3_PSSM_P	-0.005
462	site4_PSSM_V	-0.005
463	site16_PSSM_W	-0.005
464	site8_AAF_Electrostatic charge	-0.005
465	site9_AAF_Secondary structure	-0.005
466	site7_PSSM_C	-0.005
467	site20_PSSM_L	-0.005
468	site5_PSSM_H	-0.005
469	site1_AAF_Molecular volume	-0.005
470	site17_PSSM_E	-0.005
471	site4_SS_Helix	-0.005
472	site8_PSSM_D	-0.005
473	site7_PSSM_Y	-0.005
474	site1_PSSM_C	-0.005
475	site6_AAF_Electrostatic charge	-0.005
476	site7_PSSM_N	-0.005
477	site10_SS_Other	-0.005
478	site21_AAF_Molecular volume	-0.005
479	site2_PSSM_C	-0.005
480	site16_PSSM_D	-0.005
481	site2_PSSM_D	-0.005
482	site5_PSSM_W	-0.005
483	site20_PSSM_W	-0.005
484	site3_PSSM_A	-0.005
485	site19_SA_Buried	-0.005
486	site14_PSSM_L	-0.005
487	site16_PSSM_Y	-0.005
488	site16_SS_Strand	-0.005
489	site1_PSSM_N	-0.005
490	site5_PSSM_I	-0.005
491	site7_PSSM_V	-0.005
492	site12_PSSM_H	-0.005
493	site7_SS_Helix	-0.005
494	site19_PSSM_W	-0.005
495	site19_AAF_Secondary structure	-0.005
496	site2_AAF_Codon diversity	-0.005
497	site18_PSSM_E	-0.005
498	site8_SA_Exposed	-0.005
499	site4_PSSM_G	-0.005
500	site17_PSSM_G	-0.005
501	site15_PSSM_G	-0.005
502	site16_PSSM_I	-0.005
503	site5_AAF_Electrostatic charge	-0.005
504	site10_PSSM_P	-0.005
505	site3_SS_Strand	-0.005
506	site18_PSSM_W	-0.005
507	site20_SA_Buried	-0.005
508	site15_AAF_Codon diversity	-0.005
509	site6_SA_Exposed	-0.005
510	site3_AAF_Molecular volume	-0.005
511	site20_AAF_Codon diversity	-0.005
512	site9_PSSM_C	-0.005
513	site19_PSSM_V	-0.005
514	site1_PSSM_S	-0.005
515	site12_AAF_Polarity	-0.005
516	site17_PSSM_F	-0.005
517	site8_PSSM_V	-0.005
518	site7_PSSM_H	-0.005
519	site1_PSSM_F	-0.005
520	site14_AAF_Molecular volume	-0.005
521	site5_AAF_Codon diversity	-0.005
522	site21_AAF_Codon diversity	-0.005
523	site2_AAF_Electrostatic charge	-0.005
524	site4_PSSM_F	-0.005
525	site7_SS_Strand	-0.005
526	site17_AAF_Codon diversity	-0.006
527	site18_AAF_Codon diversity	-0.006
528	site8_PSSM_N	-0.006
529	site6_PSSM_C	-0.006
530	site5_SS_Helix	-0.006
531	site9_PSSM_V	-0.006
532	site6_PSSM_R	-0.006
533	site4_AAF_Molecular volume	-0.006
534	site14_PSSM_Y	-0.006
535	site2_PSSM_Q	-0.006
536	site6_PSSM_M	-0.006
537	site15_PSSM_H	-0.006
538	site21_PSSM_Y	-0.006
539	site20_PSSM_D	-0.006
540	site5_PSSM_F	-0.006
541	site18_SA_Buried	-0.006
542	site12_SS_Strand	-0.006
543	site14_PSSM_H	-0.006
544	site7_AAF_Secondary structure	-0.006
545	site16_PSSM_Q	-0.006
546	site3_PSSM_H	-0.006
547	site17_SS_Helix	-0.006
548	site10_PSSM_N	-0.006
549	site21_PSSM_E	-0.006
550	site3_PSSM_T	-0.006
551	site20_PSSM_V	-0.006
552	site6_PSSM_Y	-0.006
553	site2_SA_Buried	-0.006
554	site16_PSSM_M	-0.006
555	site13_SS_Strand	-0.006
556	site1_SA_Exposed	-0.006
557	site18_PSSM_Y	-0.006
558	site4_PSSM_T	-0.006
559	site7_SA_Exposed	-0.006
560	site8_PSSM_Q	-0.006
561	site19_SA_Exposed	-0.006
562	site14_SA_Exposed	-0.006
563	site17_AAF_Molecular volume	-0.006
564	site4_PSSM_R	-0.006
565	site10_SA_Exposed	-0.006
566	site16_AAF_Codon diversity	-0.006
567	site2_SS_Helix	-0.006
568	site18_PSSM_H	-0.007
569	site12_PSSM_V	-0.007
570	site14_PSSM_Q	-0.007
571	site8_PSSM_S	-0.007
572	site6_SA_Buried	-0.007
573	site5_PSSM_A	-0.007
574	site1_PSSM_L	-0.007
575	site7_AAF_Polarity	-0.007
576	site19_PSSM_F	-0.007
577	site20_SA_Exposed	-0.007
578	site14_PSSM_S	-0.007
579	site9_SS_Strand	-0.007
580	site17_PSSM_R	-0.007
581	site4_PSSM_A	-0.007
582	site5_AAF_Polarity	-0.007
583	site2_PSSM_L	-0.007
584	site6_PSSM_K	-0.007
585	site11_PSSM_V	-0.007
586	site3_PSSM_R	-0.007
587	site1_AAF_Polarity	-0.007
588	site11_PSSM_F	-0.007
589	site19_AAF_Polarity	-0.007
590	site21_PSSM_D	-0.007
591	site10_PSSM_H	-0.007
592	site18_AAF_Polarity	-0.007
593	site7_PSSM_S	-0.007
594	site4_SA_Exposed	-0.008
595	site14_SS_Strand	-0.008
596	site8_PSSM_R	-0.008
597	site18_SA_Exposed	-0.008
598	site3_SA_Exposed	-0.008
599	site14_PSSM_N	-0.008
600	site8_SA_Buried	-0.008
601	site3_PSSM_S	-0.008
602	site6_AAF_Polarity	-0.008
603	site7_PSSM_E	-0.008
604	site17_SA_Buried	-0.008
605	site10_SA_Buried	-0.008
606	site2_AAF_Polarity	-0.008
607	site1_SA_Buried	-0.008
608	site1_SS_Helix	-0.008
609	site7_PSSM_T	-0.008
610	site14_PSSM_G	-0.008
611	site10_PSSM_S	-0.009
612	site1_PSSM_Q	-0.009
613	site5_SA_Exposed	-0.009
614	site17_AAF_Polarity	-0.009
615	site4_PSSM_E	-0.009
616	site14_SA_Buried	-0.009
617	site3_PSSM_N	-0.009
618	site15_AAF_Polarity	-0.009
619	site7_SA_Buried	-0.009
620	site1_PSSM_E	-0.009
621	site18_PSSM_D	-0.009
622	site4_PSSM_N	-0.009
623	site21_SA_Buried	-0.009
624	site8_AAF_Polarity	-0.009
625	site8_SS_Strand	-0.009
626	site6_PSSM_V	-0.009
627	site3_PSSM_G	-0.009
628	site7_PSSM_K	-0.009
629	site14_PSSM_D	-0.01
630	site3_PSSM_E	-0.01
631	site4_SA_Buried	-0.01
632	site17_SA_Exposed	-0.01
633	site14_PSSM_K	-0.01
634	site4_PSSM_Q	-0.01
635	site3_SA_Buried	-0.01
636	site5_SA_Buried	-0.011
637	site4_PSSM_D	-0.011
638	site21_SA_Exposed	-0.011
639	site3_PSSM_Q	-0.011
640	site1_PSSM_D	-0.011
641	site3_PSSM_D	-0.011
642	site7_PSSM_R	-0.011
643	site10_PSSM_R	-0.012
644	site7_PSSM_D	-0.012
645	site7_PSSM_Q	-0.012
646	site10_PSSM_K	-0.012

## Sheet: Dataset 3
mRMR Feature Table for Dataset 3
Rank	Feature	Score			The top 41 features were composed of the optimal feature set of Dataset 3.
1	site13_AAF_Secondary structure	0.23
2	site10_PSSM_I	0.035
3	site16_Disorder	0.045
4	site12_AAF_Molecular volume	0.017
5	site13_PSSM_E	0.027
6	site10_AAF_Polarity	0.021
7	site9_PSSM_K	0.014
8	site13_AAF_Codon diversity	0.019
9	site16_AAF_Electrostatic charge	0.012
10	site20_PSSM_P	0.012
11	site13_AAF_Polarity	0.023
12	site10_AAF_Electrostatic charge	0.016
13	site14_PSSM_P	0.013
14	site2_PSSM_S	0.012
15	site6_PSSM_P	0.012
16	site8_PSSM_L	0.011
17	site13_SA_Exposed	0.012
18	site19_PSSM_H	0.011
19	site21_PSSM_S	0.011
20	site10_AAF_Secondary structure	0.011
21	site9_PSSM_A	0.01
22	site16_PSSM_S	0.01
23	site19_SS_Other	0.008
24	site12_PSSM_Y	0.008
25	site17_PSSM_K	0.008
26	site9_AAF_Codon diversity	0.008
27	site5_PSSM_L	0.008
28	site12_SA_Exposed	0.008
29	site10_PSSM_V	0.009
30	site9_SS_Helix	0.008
31	site8_Disorder	0.008
32	site10_AAF_Molecular volume	0.007
33	site3_PSSM_I	0.007
34	site20_PSSM_K	0.006
35	site13_AAF_Electrostatic charge	0.006
36	site13_SA_Buried	0.007
37	site9_PSSM_S	0.007
38	site15_PSSM_Q	0.007
39	site21_PSSM_K	0.007
40	site14_AAF_Secondary structure	0.006
41	site19_PSSM_L	0.007
42	site18_PSSM_P	0.006
43	site10_PSSM_M	0.006
44	site2_PSSM_T	0.005
45	site9_PSSM_R	0.005
46	site13_PSSM_Q	0.005
47	site20_PSSM_A	0.005
48	site12_PSSM_T	0.005
49	site18_Disorder	0.005
50	site19_AAF_Electrostatic charge	0.005
51	site8_PSSM_W	0.005
52	site9_SA_Exposed	0.005
53	site4_PSSM_I	0.004
54	site21_SS_Strand	0.004
55	site12_PSSM_Q	0.004
56	site13_PSSM_G	0.005
57	site15_PSSM_S	0.004
58	site17_PSSM_P	0.004
59	site7_PSSM_M	0.004
60	site8_PSSM_P	0.004
61	site19_PSSM_T	0.004
62	site9_AAF_Polarity	0.004
63	site5_PSSM_D	0.004
64	site18_PSSM_M	0.004
65	site2_PSSM_A	0.004
66	site13_PSSM_D	0.004
67	site17_PSSM_H	0.003
68	site2_PSSM_V	0.003
69	site9_PSSM_P	0.003
70	site16_SA_Buried	0.003
71	site7_PSSM_F	0.003
72	site14_PSSM_F	0.003
73	site14_Disorder	0.003
74	site17_AAF_Secondary structure	0.002
75	site19_PSSM_S	0.002
76	site8_PSSM_I	0.002
77	site21_PSSM_H	0.002
78	site11_SS_Helix	0.002
79	site10_PSSM_F	0.002
80	site16_AAF_Molecular volume	0.002
81	site13_PSSM_I	0.003
82	site20_PSSM_F	0.002
83	site21_SS_Other	0.002
84	site15_PSSM_P	0.002
85	site1_PSSM_H	0.002
86	site18_PSSM_Q	0.002
87	site9_PSSM_G	0.002
88	site3_AAF_Electrostatic charge	0.002
89	site13_PSSM_P	0.002
90	site1_SS_Strand	0.002
91	site11_PSSM_D	0.002
92	site21_PSSM_V	0.002
93	site17_PSSM_V	0.002
94	site21_PSSM_P	0.002
95	site13_PSSM_K	0.002
96	site17_SS_Strand	0.002
97	site20_AAF_Secondary structure	0.002
98	site4_PSSM_R	0.002
99	site8_PSSM_T	0.002
100	site20_Disorder	0.002
101	site16_AAF_Secondary structure	0.002
102	site12_PSSM_F	0.001
103	site15_PSSM_I	0.001
104	site6_AAF_Secondary structure	0.001
105	site9_PSSM_F	0.001
106	site2_PSSM_P	0.001
107	site20_PSSM_E	0.001
108	site8_PSSM_F	0.001
109	site18_SS_Other	0.001
110	site9_AAF_Electrostatic charge	0.001
111	site19_PSSM_C	0.001
112	site13_PSSM_Y	0.001
113	site13_PSSM_S	0.001
114	site14_AAF_Electrostatic charge	0.001
115	site1_PSSM_P	0.001
116	site9_PSSM_Q	0.001
117	site21_PSSM_R	0.001
118	site7_SS_Other	0.001
119	site10_PSSM_Y	0.001
120	site16_PSSM_H	0.001
121	site19_PSSM_K	0.001
122	site5_PSSM_Y	0.001
123	site12_SA_Buried	0.001
124	site13_Disorder	0.001
125	site2_AAF_Molecular volume	0.001
126	site13_PSSM_R	0.001
127	site4_AAF_Molecular volume	0.001
128	site4_PSSM_C	0.001
129	site16_PSSM_F	0.001
130	site10_PSSM_G	0.001
131	site15_SS_Other	0.001
132	site5_PSSM_R	0.001
133	site9_SA_Buried	0.001
134	site4_PSSM_Y	0.001
135	site13_PSSM_A	0.001
136	site12_PSSM_P	0.001
137	site18_AAF_Secondary structure	0.001
138	site13_PSSM_V	0.001
139	site6_PSSM_H	0.001
140	site21_PSSM_G	0
141	site9_PSSM_H	0
142	site11_PSSM_R	0
143	site17_Disorder	0.001
144	site3_PSSM_L	0
145	site2_PSSM_N	0
146	site10_PSSM_E	0
147	site19_SS_Strand	0
148	site7_AAF_Electrostatic charge	0
149	site13_PSSM_H	0
150	site19_PSSM_N	0
151	site5_PSSM_S	0
152	site12_PSSM_I	0
153	site17_AAF_Electrostatic charge	0
154	site20_PSSM_T	0
155	site16_PSSM_R	0
156	site15_PSSM_C	0
157	site9_PSSM_E	0
158	site3_SS_Other	0
159	site18_PSSM_N	0
160	site14_PSSM_M	0
161	site12_PSSM_S	0
162	site19_PSSM_P	0
163	site13_AAF_Molecular volume	0
164	site7_PSSM_Y	0
165	site9_PSSM_Y	0
166	site6_PSSM_I	0
167	site10_Disorder	0
168	site12_AAF_Codon diversity	0
169	site1_AAF_Electrostatic charge	0
170	site18_PSSM_A	0
171	site13_SS_Other	0
172	site21_AAF_Secondary structure	0
173	site13_PSSM_L	0
174	site18_PSSM_C	-0.001
175	site15_AAF_Secondary structure	-0.001
176	site10_PSSM_T	-0.001
177	site2_SS_Strand	-0.001
178	site1_PSSM_A	-0.001
179	site14_PSSM_A	-0.001
180	site20_PSSM_R	-0.001
181	site8_SS_Helix	-0.001
182	site19_Disorder	-0.001
183	site19_PSSM_M	-0.001
184	site4_PSSM_H	-0.001
185	site12_PSSM_C	-0.001
186	site9_PSSM_N	-0.001
187	site15_PSSM_F	-0.001
188	site13_PSSM_F	-0.001
189	site19_PSSM_Q	-0.001
190	site8_PSSM_M	-0.001
191	site12_AAF_Electrostatic charge	-0.001
192	site10_PSSM_L	-0.001
193	site9_PSSM_W	-0.001
194	site16_SS_Other	-0.001
195	site10_AAF_Codon diversity	-0.001
196	site2_PSSM_F	-0.001
197	site4_PSSM_L	-0.001
198	site17_PSSM_D	-0.001
199	site15_Disorder	-0.001
200	site18_AAF_Electrostatic charge	-0.001
201	site11_PSSM_H	-0.001
202	site2_PSSM_R	-0.001
203	site15_PSSM_L	-0.001
204	site21_AAF_Electrostatic charge	-0.001
205	site11_PSSM_S	-0.001
206	site16_SA_Exposed	-0.001
207	site6_PSSM_Q	-0.001
208	site10_PSSM_W	-0.001
209	site3_AAF_Codon diversity	-0.001
210	site20_SS_Other	-0.001
211	site7_PSSM_L	-0.001
212	site8_AAF_Codon diversity	-0.001
213	site9_PSSM_T	-0.001
214	site10_SS_Helix	-0.001
215	site18_PSSM_T	-0.001
216	site4_PSSM_W	-0.001
217	site12_PSSM_M	-0.001
218	site1_PSSM_T	-0.001
219	site12_Disorder	-0.001
220	site14_PSSM_L	-0.001
221	site21_PSSM_I	-0.001
222	site3_PSSM_F	-0.001
223	site10_PSSM_C	-0.001
224	site9_AAF_Molecular volume	-0.001
225	site5_PSSM_M	-0.001
226	site16_PSSM_C	-0.001
227	site20_PSSM_I	-0.001
228	site17_PSSM_T	-0.001
229	site2_AAF_Secondary structure	-0.001
230	site6_PSSM_S	-0.001
231	site19_PSSM_A	-0.001
232	site16_PSSM_T	-0.001
233	site21_Disorder	-0.001
234	site11_PSSM_M	-0.001
235	site15_SA_Buried	-0.001
236	site10_PSSM_D	-0.002
237	site5_PSSM_T	-0.002
238	site9_PSSM_D	-0.001
239	site18_PSSM_G	-0.001
240	site13_PSSM_N	-0.001
241	site1_PSSM_K	-0.002
242	site11_SA_Exposed	-0.002
243	site12_SS_Helix	-0.002
244	site19_PSSM_E	-0.002
245	site12_PSSM_W	-0.002
246	site21_PSSM_C	-0.002
247	site6_AAF_Electrostatic charge	-0.002
248	site12_PSSM_G	-0.002
249	site21_PSSM_T	-0.002
250	site5_PSSM_H	-0.002
251	site10_SS_Strand	-0.002
252	site1_AAF_Secondary structure	-0.002
253	site15_PSSM_N	-0.002
254	site14_PSSM_C	-0.002
255	site2_SS_Other	-0.002
256	site17_PSSM_S	-0.002
257	site20_PSSM_G	-0.002
258	site8_AAF_Electrostatic charge	-0.002
259	site3_PSSM_M	-0.002
260	site9_Disorder	-0.002
261	site18_SS_Strand	-0.002
262	site21_PSSM_Q	-0.002
263	site11_PSSM_P	-0.002
264	site3_AAF_Secondary structure	-0.002
265	site2_AAF_Electrostatic charge	-0.002
266	site17_SS_Other	-0.002
267	site5_AAF_Electrostatic charge	-0.002
268	site16_PSSM_K	-0.002
269	site17_PSSM_C	-0.002
270	site7_PSSM_I	-0.002
271	site18_PSSM_V	-0.002
272	site4_PSSM_S	-0.002
273	site19_PSSM_Y	-0.002
274	site14_PSSM_R	-0.002
275	site17_PSSM_L	-0.002
276	site5_PSSM_C	-0.002
277	site11_PSSM_A	-0.002
278	site20_PSSM_N	-0.002
279	site15_PSSM_M	-0.002
280	site6_SA_Buried	-0.002
281	site4_AAF_Electrostatic charge	-0.002
282	site12_PSSM_R	-0.002
283	site16_PSSM_A	-0.002
284	site1_PSSM_I	-0.002
285	site11_Disorder	-0.002
286	site8_PSSM_C	-0.003
287	site15_PSSM_A	-0.003
288	site19_PSSM_G	-0.003
289	site14_SS_Other	-0.003
290	site6_PSSM_T	-0.003
291	site8_PSSM_D	-0.003
292	site21_PSSM_L	-0.003
293	site2_PSSM_K	-0.003
294	site11_PSSM_N	-0.003
295	site19_SS_Helix	-0.003
296	site5_PSSM_P	-0.003
297	site17_PSSM_W	-0.003
298	site8_SS_Other	-0.003
299	site21_PSSM_N	-0.003
300	site14_PSSM_W	-0.003
301	site11_PSSM_L	-0.003
302	site20_AAF_Electrostatic charge	-0.003
303	site20_SS_Strand	-0.003
304	site7_AAF_Codon diversity	-0.003
305	site15_PSSM_V	-0.003
306	site8_PSSM_Y	-0.003
307	site2_PSSM_G	-0.003
308	site16_PSSM_G	-0.003
309	site7_PSSM_W	-0.003
310	site17_PSSM_N	-0.003
311	site6_PSSM_G	-0.003
312	site13_PSSM_M	-0.003
313	site11_SA_Buried	-0.003
314	site14_AAF_Codon diversity	-0.003
315	site18_PSSM_R	-0.003
316	site19_AAF_Codon diversity	-0.003
317	site10_PSSM_A	-0.003
318	site4_SS_Strand	-0.003
319	site5_PSSM_F	-0.003
320	site7_Disorder	-0.003
321	site8_PSSM_H	-0.003
322	site19_PSSM_W	-0.003
323	site13_SS_Helix	-0.003
324	site5_AAF_Codon diversity	-0.003
325	site12_PSSM_L	-0.003
326	site18_PSSM_L	-0.003
327	site1_PSSM_W	-0.003
328	site6_AAF_Codon diversity	-0.003
329	site4_PSSM_K	-0.003
330	site5_PSSM_E	-0.003
331	site16_PSSM_L	-0.003
332	site11_PSSM_Q	-0.003
333	site19_PSSM_I	-0.003
334	site12_PSSM_A	-0.003
335	site20_PSSM_C	-0.003
336	site21_AAF_Molecular volume	-0.003
337	site9_PSSM_L	-0.003
338	site20_PSSM_Q	-0.003
339	site7_AAF_Molecular volume	-0.003
340	site16_PSSM_E	-0.003
341	site6_PSSM_D	-0.003
342	site21_PSSM_A	-0.003
343	site3_PSSM_V	-0.003
344	site1_SS_Other	-0.003
345	site13_PSSM_T	-0.003
346	site2_PSSM_E	-0.003
347	site8_PSSM_A	-0.003
348	site15_PSSM_Y	-0.004
349	site3_PSSM_W	-0.004
350	site14_PSSM_Y	-0.004
351	site1_AAF_Codon diversity	-0.004
352	site2_Disorder	-0.003
353	site12_PSSM_N	-0.004
354	site6_SS_Strand	-0.004
355	site20_PSSM_S	-0.004
356	site8_PSSM_V	-0.004
357	site18_PSSM_F	-0.004
358	site21_SS_Helix	-0.004
359	site17_PSSM_Q	-0.004
360	site4_AAF_Secondary structure	-0.004
361	site13_PSSM_W	-0.004
362	site15_AAF_Electrostatic charge	-0.004
363	site11_PSSM_T	-0.004
364	site20_PSSM_M	-0.004
365	site6_PSSM_C	-0.004
366	site16_PSSM_P	-0.004
367	site11_PSSM_C	-0.004
368	site9_PSSM_I	-0.004
369	site7_SS_Helix	-0.004
370	site6_PSSM_A	-0.004
371	site16_PSSM_W	-0.004
372	site21_PSSM_E	-0.004
373	site15_SA_Exposed	-0.004
374	site21_PSSM_Y	-0.004
375	site17_PSSM_I	-0.004
376	site11_SS_Other	-0.004
377	site8_AAF_Secondary structure	-0.004
378	site20_AAF_Codon diversity	-0.004
379	site7_PSSM_P	-0.004
380	site19_PSSM_R	-0.004
381	site1_PSSM_G	-0.004
382	site17_PSSM_A	-0.004
383	site2_SA_Exposed	-0.004
384	site5_PSSM_W	-0.004
385	site4_PSSM_M	-0.004
386	site3_PSSM_H	-0.004
387	site16_AAF_Polarity	-0.004
388	site11_PSSM_G	-0.004
389	site3_SS_Strand	-0.004
390	site14_AAF_Polarity	-0.004
391	site2_PSSM_M	-0.004
392	site18_PSSM_K	-0.004
393	site6_Disorder	-0.004
394	site11_PSSM_Y	-0.004
395	site1_PSSM_Y	-0.004
396	site19_AAF_Molecular volume	-0.004
397	site18_PSSM_I	-0.004
398	site14_SS_Helix	-0.004
399	site6_PSSM_F	-0.004
400	site3_PSSM_C	-0.004
401	site3_PSSM_Y	-0.004
402	site8_AAF_Molecular volume	-0.004
403	site5_SS_Other	-0.004
404	site16_SS_Strand	-0.004
405	site20_PSSM_H	-0.004
406	site15_PSSM_R	-0.004
407	site21_PSSM_M	-0.004
408	site5_PSSM_K	-0.004
409	site12_PSSM_D	-0.004
410	site16_PSSM_N	-0.004
411	site4_AAF_Polarity	-0.004
412	site17_PSSM_E	-0.004
413	site10_PSSM_Q	-0.004
414	site18_AAF_Molecular volume	-0.005
415	site11_PSSM_I	-0.004
416	site20_AAF_Molecular volume	-0.004
417	site8_SA_Exposed	-0.005
418	site6_PSSM_N	-0.005
419	site15_AAF_Codon diversity	-0.005
420	site9_PSSM_C	-0.005
421	site16_PSSM_Y	-0.005
422	site19_AAF_Secondary structure	-0.005
423	site3_Disorder	-0.005
424	site9_SS_Strand	-0.005
425	site18_PSSM_S	-0.005
426	site21_AAF_Codon diversity	-0.005
427	site14_PSSM_V	-0.005
428	site18_SS_Helix	-0.005
429	site2_PSSM_C	-0.005
430	site6_PSSM_L	-0.005
431	site1_AAF_Molecular volume	-0.005
432	site12_AAF_Polarity	-0.005
433	site11_PSSM_E	-0.005
434	site17_PSSM_M	-0.005
435	site3_PSSM_S	-0.005
436	site20_PSSM_L	-0.005
437	site9_SS_Other	-0.005
438	site16_PSSM_I	-0.005
439	site2_AAF_Polarity	-0.005
440	site11_PSSM_W	-0.005
441	site7_PSSM_C	-0.005
442	site11_PSSM_K	-0.005
443	site6_SS_Other	-0.005
444	site18_PSSM_W	-0.005
445	site20_PSSM_D	-0.005
446	site4_AAF_Codon diversity	-0.005
447	site15_SS_Strand	-0.005
448	site8_PSSM_E	-0.005
449	site7_PSSM_N	-0.005
450	site3_PSSM_T	-0.005
451	site15_PSSM_T	-0.005
452	site5_PSSM_I	-0.005
453	site12_SS_Other	-0.005
454	site1_PSSM_C	-0.005
455	site18_AAF_Codon diversity	-0.005
456	site5_Disorder	-0.005
457	site14_AAF_Molecular volume	-0.005
458	site15_PSSM_W	-0.005
459	site12_PSSM_K	-0.005
460	site17_AAF_Polarity	-0.005
461	site11_SS_Strand	-0.005
462	site18_PSSM_D	-0.005
463	site7_PSSM_V	-0.005
464	site5_AAF_Secondary structure	-0.005
465	site21_AAF_Polarity	-0.005
466	site15_PSSM_H	-0.005
467	site15_SS_Helix	-0.005
468	site6_SA_Exposed	-0.005
469	site19_AAF_Polarity	-0.005
470	site1_PSSM_S	-0.005
471	site5_SS_Strand	-0.005
472	site20_SA_Buried	-0.005
473	site14_PSSM_T	-0.005
474	site16_PSSM_D	-0.005
475	site7_AAF_Secondary structure	-0.005
476	site20_PSSM_W	-0.005
477	site7_PSSM_H	-0.005
478	site4_PSSM_G	-0.005
479	site19_PSSM_D	-0.005
480	site17_PSSM_Y	-0.005
481	site6_AAF_Molecular volume	-0.005
482	site1_PSSM_V	-0.005
483	site1_Disorder	-0.005
484	site12_AAF_Secondary structure	-0.005
485	site9_PSSM_V	-0.006
486	site3_AAF_Polarity	-0.006
487	site21_PSSM_W	-0.006
488	site2_PSSM_H	-0.006
489	site5_PSSM_N	-0.006
490	site7_SS_Strand	-0.006
491	site13_PSSM_C	-0.006
492	site16_PSSM_Q	-0.006
493	site20_AAF_Polarity	-0.006
494	site20_SS_Helix	-0.006
495	site4_PSSM_Q	-0.006
496	site18_SA_Buried	-0.006
497	site8_PSSM_K	-0.006
498	site15_AAF_Molecular volume	-0.006
499	site16_PSSM_M	-0.006
500	site14_PSSM_H	-0.006
501	site6_PSSM_Y	-0.006
502	site21_PSSM_D	-0.006
503	site5_AAF_Molecular volume	-0.006
504	site9_AAF_Secondary structure	-0.006
505	site19_PSSM_V	-0.006
506	site1_PSSM_F	-0.006
507	site2_AAF_Codon diversity	-0.006
508	site4_Disorder	-0.006
509	site4_PSSM_F	-0.006
510	site19_SA_Buried	-0.006
511	site6_PSSM_E	-0.006
512	site12_PSSM_E	-0.006
513	site2_PSSM_Q	-0.006
514	site21_PSSM_F	-0.006
515	site14_PSSM_E	-0.006
516	site17_AAF_Molecular volume	-0.006
517	site1_PSSM_R	-0.006
518	site10_SA_Exposed	-0.006
519	site5_PSSM_G	-0.006
520	site17_PSSM_G	-0.006
521	site8_PSSM_N	-0.006
522	site1_PSSM_M	-0.006
523	site20_PSSM_Y	-0.006
524	site16_SS_Helix	-0.006
525	site10_PSSM_P	-0.006
526	site16_AAF_Codon diversity	-0.006
527	site3_AAF_Molecular volume	-0.006
528	site7_PSSM_G	-0.006
529	site4_SS_Other	-0.006
530	site17_PSSM_R	-0.006
531	site12_SS_Strand	-0.006
532	site15_PSSM_D	-0.006
533	site2_PSSM_Y	-0.006
534	site1_SA_Exposed	-0.006
535	site9_PSSM_M	-0.006
536	site12_PSSM_H	-0.006
537	site16_PSSM_V	-0.007
538	site2_PSSM_L	-0.007
539	site14_PSSM_N	-0.007
540	site19_PSSM_F	-0.007
541	site7_PSSM_S	-0.007
542	site18_PSSM_Y	-0.007
543	site13_SS_Strand	-0.007
544	site20_SA_Exposed	-0.007
545	site6_PSSM_M	-0.007
546	site8_SS_Strand	-0.007
547	site17_SA_Buried	-0.007
548	site3_PSSM_P	-0.007
549	site4_PSSM_V	-0.007
550	site15_PSSM_E	-0.007
551	site6_PSSM_R	-0.007
552	site17_AAF_Codon diversity	-0.007
553	site8_SA_Buried	-0.007
554	site5_PSSM_Q	-0.007
555	site18_SA_Exposed	-0.007
556	site4_SA_Exposed	-0.007
557	site2_PSSM_D	-0.007
558	site14_PSSM_D	-0.007
559	site3_PSSM_K	-0.007
560	site7_AAF_Polarity	-0.007
561	site18_PSSM_H	-0.007
562	site17_PSSM_F	-0.007
563	site2_PSSM_W	-0.008
564	site7_PSSM_A	-0.008
565	site19_SA_Exposed	-0.008
566	site3_PSSM_A	-0.008
567	site1_PSSM_N	-0.008
568	site8_PSSM_G	-0.008
569	site10_PSSM_N	-0.008
570	site2_SA_Buried	-0.008
571	site7_SA_Buried	-0.008
572	site14_PSSM_I	-0.008
573	site14_SS_Strand	-0.008
574	site6_PSSM_W	-0.008
575	site1_PSSM_L	-0.008
576	site5_PSSM_A	-0.008
577	site4_PSSM_A	-0.008
578	site11_PSSM_V	-0.008
579	site3_SS_Helix	-0.008
580	site15_PSSM_K	-0.008
581	site10_SA_Buried	-0.008
582	site8_PSSM_R	-0.008
583	site4_PSSM_N	-0.008
584	site5_SA_Exposed	-0.008
585	site14_SA_Buried	-0.008
586	site7_PSSM_T	-0.008
587	site15_PSSM_G	-0.008
588	site10_SS_Other	-0.008
589	site14_PSSM_G	-0.008
590	site17_SS_Helix	-0.008
591	site8_PSSM_S	-0.008
592	site18_PSSM_E	-0.008
593	site5_AAF_Polarity	-0.008
594	site1_AAF_Polarity	-0.008
595	site4_PSSM_T	-0.008
596	site2_PSSM_I	-0.008
597	site20_PSSM_V	-0.008
598	site6_AAF_Polarity	-0.008
599	site3_SA_Exposed	-0.008
600	site10_PSSM_S	-0.008
601	site12_PSSM_V	-0.009
602	site11_PSSM_F	-0.009
603	site8_AAF_Polarity	-0.009
604	site6_SS_Helix	-0.009
605	site17_SA_Exposed	-0.009
606	site18_AAF_Polarity	-0.009
607	site10_PSSM_H	-0.009
608	site1_SA_Buried	-0.009
609	site4_PSSM_P	-0.009
610	site5_PSSM_V	-0.009
611	site7_PSSM_Q	-0.009
612	site6_PSSM_K	-0.009
613	site14_PSSM_K	-0.009
614	site1_SS_Helix	-0.009
615	site4_SA_Buried	-0.009
616	site14_PSSM_Q	-0.009
617	site21_SA_Buried	-0.009
618	site7_SA_Exposed	-0.009
619	site4_PSSM_E	-0.01
620	site7_PSSM_D	-0.01
621	site15_AAF_Polarity	-0.01
622	site1_PSSM_E	-0.01
623	site8_PSSM_Q	-0.01
624	site3_PSSM_N	-0.01
625	site7_PSSM_R	-0.01
626	site5_SS_Helix	-0.01
627	site14_PSSM_S	-0.01
628	site5_SA_Buried	-0.01
629	site10_PSSM_R	-0.01
630	site3_SA_Buried	-0.01
631	site14_SA_Exposed	-0.01
632	site4_PSSM_D	-0.01
633	site6_PSSM_V	-0.01
634	site1_PSSM_Q	-0.011
635	site7_PSSM_E	-0.011
636	site21_SA_Exposed	-0.011
637	site2_SS_Helix	-0.011
638	site3_PSSM_G	-0.011
639	site7_PSSM_K	-0.011
640	site1_PSSM_D	-0.011
641	site10_PSSM_K	-0.012
642	site3_PSSM_D	-0.012
643	site3_PSSM_R	-0.012
644	site4_SS_Helix	-0.012
645	site3_PSSM_Q	-0.013
646	site3_PSSM_E	-0.014
