# Supplementary material for: Discriminating between Lysine Sumoylation and Lysine Acetylation Using mRMR Feature Selection and Analysis
Source: PLoS One. 2014 Sep 15;9(9):e107464. doi: 10.1371/journal.pone.0107464 (PMC4164654; doi:10.1371/journal.pone.0107464)
Supplement: File S3 — The IFS results for the three datasets. Note that the data are not shown for classifiers with feature numbers below 3 because these classifiers yielded no results for feature sets that were too small. (XLS) [file pone.0107464.s003.xls]

## Sheet: Dataset 1
The IFS results for Dataset 1
Features	SN	SP	ACC	MCC
4	0.669725	0.948164	0.895105	0.646668
5	0.646789	0.953564	0.895105	0.641794
6	0.683486	0.944924	0.895105	0.649795
7	0.655963	0.951404	0.895105	0.643691
8	0.665138	0.948164	0.894231	0.64319
9	0.674312	0.953564	0.90035	0.662608
10	0.688073	0.948164	0.898601	0.660503
11	0.669725	0.956803	0.902098	0.666861
12	0.665138	0.948164	0.894231	0.64319
13	0.637615	0.955724	0.895105	0.639972
14	0.665138	0.958963	0.902972	0.668654
15	0.651376	0.953564	0.895979	0.645284
16	0.683486	0.952484	0.901224	0.666963
17	0.697248	0.953564	0.90472	0.679733
18	0.646789	0.953564	0.895105	0.641794
19	0.688073	0.951404	0.901224	0.667895
20	0.697248	0.957883	0.908217	0.68992
21	0.688073	0.963283	0.910839	0.696318
22	0.646789	0.958963	0.899476	0.654845
23	0.655963	0.962203	0.903846	0.669793
24	0.655963	0.961123	0.902972	0.667098
25	0.655963	0.962203	0.903846	0.669793
26	0.669725	0.953564	0.899476	0.659159
27	0.651376	0.958963	0.90035	0.65831
28	0.655963	0.954644	0.897727	0.651329
29	0.614679	0.963283	0.896853	0.641288
30	0.642202	0.958963	0.898601	0.651372
31	0.642202	0.965443	0.903846	0.667707
32	0.646789	0.960043	0.90035	0.657512
33	0.66055	0.962203	0.90472	0.673224
34	0.66055	0.956803	0.90035	0.659969
35	0.655963	0.953564	0.896853	0.648765
36	0.642202	0.960043	0.899476	0.654044
37	0.651376	0.956803	0.898601	0.653044
38	0.669725	0.962203	0.906469	0.680062
39	0.642202	0.965443	0.903846	0.667707
40	0.642202	0.962203	0.901224	0.659448
41	0.66055	0.960043	0.902972	0.667865
42	0.637615	0.961123	0.899476	0.653265
43	0.637615	0.960043	0.898601	0.650568
44	0.655963	0.960043	0.902098	0.664422
45	0.637615	0.963283	0.901224	0.658721
46	0.655963	0.964363	0.905594	0.675243
47	0.642202	0.963283	0.902098	0.662181
48	0.665138	0.968683	0.910839	0.693169
49	0.633028	0.967603	0.903846	0.66644
50	0.674312	0.964363	0.909091	0.688872
51	0.655963	0.957883	0.90035	0.659129
52	0.678899	0.963283	0.909091	0.689555
53	0.637615	0.957883	0.896853	0.645231
54	0.66055	0.966523	0.908217	0.684181
55	0.637615	0.957883	0.896853	0.645231
56	0.642202	0.965443	0.903846	0.667707
57	0.665138	0.961123	0.90472	0.673964
58	0.637615	0.961123	0.899476	0.653265
59	0.683486	0.956803	0.90472	0.677139
60	0.623853	0.965443	0.90035	0.653864
61	0.637615	0.955724	0.895105	0.639972
62	0.651376	0.958963	0.90035	0.65831
63	0.651376	0.965443	0.905594	0.674576
64	0.623853	0.953564	0.890734	0.624213
65	0.651376	0.960043	0.901224	0.660972
66	0.646789	0.963283	0.902972	0.665632
67	0.642202	0.955724	0.895979	0.64347
68	0.62844	0.967603	0.902972	0.662988
69	0.646789	0.963283	0.902972	0.665632
70	0.66055	0.963283	0.905594	0.675933
71	0.646789	0.962203	0.902098	0.662905
72	0.642202	0.960043	0.899476	0.654044
73	0.669725	0.967603	0.910839	0.693749
74	0.637615	0.965443	0.902972	0.66426
75	0.610092	0.962203	0.895105	0.635
76	0.642202	0.969762	0.907343	0.679016
77	0.637615	0.956803	0.895979	0.642592
78	0.642202	0.961123	0.90035	0.656736
79	0.637615	0.962203	0.90035	0.655983
80	0.623853	0.961123	0.896853	0.642798
81	0.62844	0.963283	0.899476	0.651775
82	0.623853	0.974082	0.907343	0.677065
83	0.619266	0.962203	0.896853	0.642032
84	0.619266	0.967603	0.901224	0.656057
85	0.651376	0.962203	0.902972	0.666353
86	0.614679	0.965443	0.898601	0.646888
87	0.633028	0.964363	0.901224	0.658018
88	0.633028	0.967603	0.903846	0.66644
89	0.655963	0.962203	0.903846	0.669793
90	0.646789	0.970842	0.909091	0.685304
91	0.642202	0.960043	0.899476	0.654044
92	0.651376	0.966523	0.906469	0.677358
93	0.623853	0.963283	0.898601	0.648289
94	0.637615	0.965443	0.902972	0.66426
95	0.66055	0.956803	0.90035	0.659969
96	0.605505	0.967603	0.898601	0.645589
97	0.637615	0.971922	0.908217	0.681397
98	0.642202	0.967603	0.905594	0.673318
99	0.623853	0.966523	0.901224	0.656685
100	0.646789	0.968683	0.907343	0.679576
101	0.623853	0.961123	0.896853	0.642798
102	0.610092	0.973002	0.903846	0.663751
103	0.655963	0.964363	0.905594	0.675243
104	0.642202	0.963283	0.902098	0.662181
105	0.633028	0.969762	0.905594	0.672166
106	0.62844	0.971922	0.906469	0.674558
107	0.633028	0.970842	0.906469	0.675062
108	0.642202	0.969762	0.907343	0.679016
109	0.605505	0.970842	0.901224	0.654336
110	0.62844	0.966523	0.902098	0.660152
111	0.642202	0.968683	0.906469	0.676156
112	0.646789	0.964363	0.903846	0.668378
113	0.605505	0.969762	0.90035	0.651397
114	0.59633	0.966523	0.895979	0.635681
115	0.605505	0.967603	0.898601	0.645589
116	0.62844	0.966523	0.902098	0.660152
117	0.633028	0.966523	0.902972	0.663611
118	0.665138	0.973002	0.914336	0.704605
119	0.591743	0.970842	0.898601	0.643845
120	0.633028	0.968683	0.90472	0.669292
121	0.619266	0.960043	0.895105	0.636571
122	0.623853	0.965443	0.90035	0.653864
123	0.619266	0.966523	0.90035	0.653208
124	0.633028	0.967603	0.903846	0.66644
125	0.619266	0.971922	0.90472	0.667682
126	0.614679	0.963283	0.896853	0.641288
127	0.642202	0.964363	0.902972	0.664933
128	0.605505	0.965443	0.896853	0.639875
129	0.637615	0.966523	0.903846	0.667061
130	0.62844	0.971922	0.906469	0.674558
131	0.646789	0.974082	0.911713	0.694068
132	0.642202	0.966523	0.90472	0.670502
133	0.651376	0.961123	0.902098	0.663653
134	0.633028	0.967603	0.903846	0.66644
135	0.614679	0.966523	0.899476	0.649721
136	0.623853	0.968683	0.902972	0.662392
137	0.642202	0.965443	0.903846	0.667707
138	0.655963	0.958963	0.901224	0.661766
139	0.619266	0.964363	0.898601	0.647576
140	0.62844	0.967603	0.902972	0.662988
141	0.600917	0.968683	0.898601	0.64498
142	0.600917	0.963283	0.894231	0.630716
143	0.623853	0.965443	0.90035	0.653864
144	0.665138	0.957883	0.902098	0.666027
145	0.623853	0.971922	0.905594	0.671125
146	0.619266	0.970842	0.903846	0.664741
147	0.59633	0.970842	0.899476	0.647352
148	0.633028	0.966523	0.902972	0.663611
149	0.637615	0.967603	0.90472	0.669884
150	0.619266	0.962203	0.896853	0.642032
151	0.619266	0.965443	0.899476	0.650381
152	0.582569	0.967603	0.894231	0.627948
153	0.605505	0.973002	0.902972	0.660289
154	0.642202	0.970842	0.908217	0.681899
155	0.614679	0.963283	0.896853	0.641288
156	0.651376	0.966523	0.906469	0.677358
157	0.59633	0.975162	0.902972	0.659419
158	0.62844	0.970842	0.905594	0.671631
159	0.637615	0.962203	0.90035	0.655983
160	0.623853	0.969762	0.903846	0.665279
161	0.642202	0.971922	0.909091	0.684804
162	0.573394	0.966523	0.891608	0.617903
163	0.619266	0.969762	0.902972	0.661823
164	0.610092	0.969762	0.901224	0.654882
165	0.633028	0.974082	0.909091	0.683892
166	0.619266	0.969762	0.902972	0.661823
167	0.637615	0.971922	0.908217	0.681397
168	0.577982	0.975162	0.899476	0.645457
169	0.591743	0.968683	0.896853	0.637947
170	0.600917	0.971922	0.901224	0.65382
171	0.605505	0.965443	0.896853	0.639875
172	0.587156	0.968683	0.895979	0.634416
173	0.573394	0.971922	0.895979	0.632732
174	0.600917	0.958963	0.890734	0.619703
175	0.614679	0.966523	0.899476	0.649721
176	0.619266	0.958963	0.894231	0.633871
177	0.610092	0.965443	0.897727	0.643386
178	0.600917	0.968683	0.898601	0.64498
179	0.59633	0.973002	0.901224	0.653335
180	0.642202	0.977322	0.913462	0.699684
181	0.633028	0.975162	0.909965	0.686883
182	0.62844	0.971922	0.906469	0.674558
183	0.582569	0.967603	0.894231	0.627948
184	0.591743	0.965443	0.894231	0.62928
185	0.637615	0.960043	0.898601	0.650568
186	0.637615	0.961123	0.899476	0.653265
187	0.59633	0.974082	0.902098	0.656364
188	0.633028	0.970842	0.906469	0.675062
189	0.642202	0.965443	0.903846	0.667707
190	0.614679	0.960043	0.894231	0.633049
191	0.605505	0.965443	0.896853	0.639875
192	0.633028	0.967603	0.903846	0.66644
193	0.591743	0.967603	0.895979	0.635035
194	0.591743	0.961123	0.890734	0.618046
195	0.582569	0.970842	0.896853	0.636801
196	0.59633	0.968683	0.897727	0.641468
197	0.568807	0.967603	0.891608	0.617238
198	0.591743	0.974082	0.901224	0.65288
199	0.614679	0.962203	0.895979	0.638521
200	0.573394	0.976242	0.899476	0.645064
201	0.582569	0.964363	0.891608	0.619312
202	0.610092	0.966523	0.898601	0.646226
203	0.600917	0.969762	0.899476	0.647902
204	0.587156	0.967603	0.895105	0.631496
205	0.582569	0.967603	0.894231	0.627948
206	0.610092	0.970842	0.902098	0.657814
207	0.582569	0.970842	0.896853	0.636801
208	0.633028	0.965443	0.902098	0.660804
209	0.623853	0.964363	0.899476	0.651066
210	0.623853	0.967603	0.902098	0.659527
211	0.59633	0.966523	0.895979	0.635681
212	0.614679	0.970842	0.902972	0.661282
213	0.619266	0.968683	0.902098	0.658928
214	0.637615	0.973002	0.909091	0.684333
215	0.587156	0.967603	0.895105	0.631496
216	0.591743	0.973002	0.90035	0.649843
217	0.591743	0.961123	0.890734	0.618046
218	0.610092	0.957883	0.891608	0.624117
219	0.582569	0.969762	0.895979	0.633825
220	0.59633	0.969762	0.898601	0.644398
221	0.62844	0.962203	0.898601	0.649025
222	0.637615	0.977322	0.912587	0.696316
223	0.605505	0.964363	0.895979	0.637051
224	0.600917	0.967603	0.897727	0.642081
225	0.610092	0.969762	0.901224	0.654882
226	0.605505	0.961123	0.893357	0.628712
227	0.614679	0.967603	0.90035	0.652577
228	0.633028	0.957883	0.895979	0.641735
229	0.582569	0.966523	0.893357	0.625045
230	0.59633	0.971922	0.90035	0.650331
231	0.587156	0.966523	0.894231	0.628601
232	0.582569	0.969762	0.895979	0.633825
233	0.614679	0.970842	0.902972	0.661282
234	0.619266	0.973002	0.905594	0.670648
235	0.582569	0.969762	0.895979	0.633825
236	0.582569	0.969762	0.895979	0.633825
237	0.623853	0.966523	0.901224	0.656685
238	0.59633	0.973002	0.901224	0.653335
239	0.623853	0.953564	0.890734	0.624213
240	0.59633	0.966523	0.895979	0.635681
241	0.587156	0.977322	0.902972	0.658682
242	0.559633	0.964363	0.887238	0.601309
243	0.59633	0.971922	0.90035	0.650331
244	0.587156	0.961123	0.88986	0.61447
245	0.610092	0.970842	0.902098	0.657814
246	0.577982	0.971922	0.896853	0.636272
247	0.591743	0.963283	0.892483	0.623618
248	0.568807	0.967603	0.891608	0.617238
249	0.577982	0.967603	0.893357	0.624388
250	0.600917	0.976242	0.90472	0.665958
251	0.573394	0.975162	0.898601	0.64194
252	0.600917	0.968683	0.898601	0.64498
253	0.587156	0.967603	0.895105	0.631496
254	0.59633	0.964363	0.894231	0.629986
255	0.600917	0.977322	0.905594	0.669058
256	0.619266	0.974082	0.906469	0.673638
257	0.582569	0.969762	0.895979	0.633825
258	0.59633	0.962203	0.892483	0.624381
259	0.600917	0.975162	0.903846	0.662885
260	0.591743	0.964363	0.893357	0.626438
261	0.582569	0.970842	0.896853	0.636801
262	0.582569	0.973002	0.898601	0.642829
263	0.568807	0.966523	0.890734	0.614315
264	0.605505	0.963283	0.895105	0.63425
265	0.545872	0.973002	0.891608	0.614348
266	0.619266	0.968683	0.902098	0.658928
267	0.568807	0.974082	0.896853	0.635308
268	0.59633	0.958963	0.88986	0.616136
269	0.56422	0.966523	0.88986	0.610717
270	0.610092	0.965443	0.897727	0.643386
271	0.56422	0.965443	0.888986	0.607812
272	0.591743	0.968683	0.896853	0.637947
273	0.559633	0.965443	0.888112	0.604196
274	0.587156	0.969762	0.896853	0.63736
275	0.587156	0.966523	0.894231	0.628601
276	0.545872	0.964363	0.884615	0.590372
277	0.59633	0.965443	0.895105	0.632822
278	0.568807	0.967603	0.891608	0.617238
279	0.619266	0.970842	0.903846	0.664741
280	0.555046	0.969762	0.890734	0.612392
281	0.587156	0.966523	0.894231	0.628601
282	0.550459	0.971922	0.891608	0.614864
283	0.591743	0.963283	0.892483	0.623618
284	0.573394	0.971922	0.895979	0.632732
285	0.591743	0.974082	0.901224	0.65288
286	0.559633	0.963283	0.886364	0.598446
287	0.550459	0.965443	0.886364	0.596929
288	0.591743	0.961123	0.890734	0.618046
289	0.600917	0.970842	0.90035	0.650849
290	0.591743	0.962203	0.891608	0.620821
291	0.591743	0.967603	0.895979	0.635035
292	0.59633	0.952484	0.884615	0.600203
293	0.605505	0.962203	0.894231	0.63147
294	0.582569	0.970842	0.896853	0.636801
295	0.591743	0.975162	0.902098	0.655944
296	0.587156	0.975162	0.901224	0.652458
297	0.605505	0.969762	0.90035	0.651397
298	0.610092	0.966523	0.898601	0.646226
299	0.591743	0.966523	0.895105	0.632146
300	0.614679	0.966523	0.899476	0.649721
301	0.573394	0.968683	0.893357	0.623759
302	0.591743	0.964363	0.893357	0.626438
303	0.56422	0.965443	0.888986	0.607812
304	0.582569	0.967603	0.894231	0.627948
305	0.568807	0.965443	0.88986	0.611417
306	0.577982	0.969762	0.895105	0.63028
307	0.614679	0.968683	0.901224	0.655455
308	0.568807	0.964363	0.888986	0.608543
309	0.587156	0.968683	0.895979	0.634416
310	0.582569	0.967603	0.894231	0.627948
311	0.587156	0.963283	0.891608	0.620054
312	0.559633	0.967603	0.88986	0.610044
313	0.591743	0.974082	0.901224	0.65288
314	0.568807	0.968683	0.892483	0.620185
315	0.614679	0.968683	0.901224	0.655455
316	0.600917	0.966523	0.896853	0.639206
317	0.59633	0.961123	0.891608	0.621611
318	0.587156	0.965443	0.893357	0.625729
319	0.568807	0.968683	0.892483	0.620185
320	0.568807	0.963283	0.888112	0.605692
321	0.577982	0.966523	0.892483	0.621479
322	0.568807	0.960043	0.88549	0.597279
323	0.573394	0.966523	0.891608	0.617903
324	0.573394	0.975162	0.898601	0.64194
325	0.568807	0.967603	0.891608	0.617238
326	0.605505	0.970842	0.901224	0.654336
327	0.587156	0.977322	0.902972	0.658682
328	0.555046	0.971922	0.892483	0.61846
329	0.573394	0.973002	0.896853	0.635774
330	0.577982	0.956803	0.884615	0.596334
331	0.587156	0.962203	0.890734	0.617251
332	0.568807	0.963283	0.888112	0.605692
333	0.56422	0.968683	0.891608	0.616601
334	0.587156	0.971922	0.898601	0.643322
335	0.573394	0.964363	0.88986	0.612143
336	0.56422	0.969762	0.892483	0.619581
337	0.573394	0.961123	0.887238	0.603679
338	0.587156	0.970842	0.897727	0.640328
339	0.591743	0.970842	0.898601	0.643845
340	0.591743	0.971922	0.899476	0.646831
341	0.573394	0.966523	0.891608	0.617903
342	0.573394	0.966523	0.891608	0.617903
343	0.555046	0.969762	0.890734	0.612392
344	0.536697	0.970842	0.888112	0.600928
345	0.587156	0.975162	0.901224	0.652458
346	0.559633	0.975162	0.895979	0.631327
347	0.568807	0.966523	0.890734	0.614315
348	0.536697	0.966523	0.884615	0.588886
349	0.550459	0.960043	0.881993	0.58267
350	0.545872	0.970842	0.88986	0.608194
351	0.577982	0.968683	0.894231	0.627322
352	0.610092	0.966523	0.898601	0.646226
353	0.582569	0.962203	0.88986	0.61367
354	0.53211	0.967603	0.884615	0.588183
355	0.555046	0.963283	0.88549	0.594806
356	0.577982	0.976242	0.90035	0.648572
357	0.573394	0.966523	0.891608	0.617903
358	0.573394	0.969762	0.894231	0.626724
359	0.559633	0.971922	0.893357	0.622045
360	0.573394	0.971922	0.895979	0.632732
361	0.577982	0.971922	0.896853	0.636272
362	0.56422	0.970842	0.893357	0.622586
363	0.545872	0.966523	0.886364	0.59621
364	0.582569	0.970842	0.896853	0.636801
365	0.591743	0.965443	0.894231	0.62928
366	0.550459	0.975162	0.894231	0.624196
367	0.541284	0.968683	0.887238	0.598507
368	0.56422	0.967603	0.890734	0.613646
369	0.577982	0.971922	0.896853	0.636272
370	0.56422	0.975162	0.896853	0.634876
371	0.573394	0.973002	0.896853	0.635774
372	0.582569	0.967603	0.894231	0.627948
373	0.568807	0.963283	0.888112	0.605692
374	0.577982	0.973002	0.897727	0.639307
375	0.591743	0.966523	0.895105	0.632146
376	0.56422	0.966523	0.88986	0.610717
377	0.56422	0.967603	0.890734	0.613646
378	0.577982	0.974082	0.898601	0.642368
379	0.573394	0.969762	0.894231	0.626724
380	0.587156	0.967603	0.895105	0.631496
381	0.573394	0.965443	0.890734	0.615011
382	0.541284	0.970842	0.888986	0.604567
383	0.577982	0.971922	0.896853	0.636272
384	0.587156	0.962203	0.890734	0.617251
385	0.541284	0.968683	0.887238	0.598507
386	0.559633	0.967603	0.88986	0.610044
387	0.555046	0.966523	0.888112	0.603486
388	0.591743	0.971922	0.899476	0.646831
389	0.559633	0.973002	0.894231	0.625111
390	0.53211	0.950324	0.870629	0.543449
391	0.56422	0.954644	0.880245	0.580034
392	0.573394	0.968683	0.893357	0.623759
393	0.522936	0.978402	0.891608	0.612281
394	0.559633	0.971922	0.893357	0.622045
395	0.559633	0.964363	0.887238	0.601309
396	0.536697	0.966523	0.884615	0.588886
397	0.545872	0.963283	0.883741	0.58749
398	0.573394	0.971922	0.895979	0.632732
399	0.559633	0.965443	0.888112	0.604196
400	0.568807	0.970842	0.894231	0.626156
401	0.555046	0.965443	0.887238	0.600568
402	0.513761	0.960043	0.875	0.552877
403	0.605505	0.965443	0.896853	0.639875
404	0.53211	0.966523	0.883741	0.585205
405	0.541284	0.962203	0.881993	0.580951
406	0.600917	0.968683	0.898601	0.64498
407	0.541284	0.975162	0.892483	0.61702
408	0.568807	0.961123	0.886364	0.600061
409	0.573394	0.967603	0.892483	0.620819
410	0.59633	0.973002	0.901224	0.653335
411	0.559633	0.965443	0.888112	0.604196
412	0.587156	0.970842	0.897727	0.640328
413	0.568807	0.967603	0.891608	0.617238
414	0.568807	0.973002	0.895979	0.632231
415	0.53211	0.962203	0.880245	0.573552
416	0.53211	0.960043	0.878497	0.567873
417	0.545872	0.962203	0.882867	0.584633
418	0.555046	0.968683	0.88986	0.609398
419	0.577982	0.975162	0.899476	0.645457
420	0.518349	0.966523	0.881119	0.574089
421	0.545872	0.957883	0.879371	0.573437
422	0.550459	0.970842	0.890734	0.611809
423	0.541284	0.969762	0.888112	0.601524
424	0.550459	0.979482	0.897727	0.637045
425	0.541284	0.974082	0.891608	0.613864
426	0.550459	0.971922	0.891608	0.614864
427	0.600917	0.970842	0.90035	0.650849
428	0.568807	0.964363	0.888986	0.608543
429	0.573394	0.973002	0.896853	0.635774
430	0.555046	0.974082	0.894231	0.624637
431	0.545872	0.966523	0.886364	0.59621
432	0.577982	0.979482	0.902972	0.658087
433	0.550459	0.966523	0.887238	0.599854
434	0.56422	0.968683	0.891608	0.616601
435	0.545872	0.963283	0.883741	0.58749
436	0.555046	0.969762	0.890734	0.612392
437	0.522936	0.967603	0.882867	0.580798
438	0.582569	0.970842	0.896853	0.636801
439	0.550459	0.977322	0.895979	0.630561
440	0.555046	0.960043	0.882867	0.586339
441	0.56422	0.968683	0.891608	0.616601
442	0.550459	0.962203	0.883741	0.588302
443	0.53211	0.973002	0.888986	0.603478
444	0.56422	0.967603	0.890734	0.613646
445	0.536697	0.969762	0.887238	0.597877
446	0.577982	0.969762	0.895105	0.63028
447	0.53211	0.971922	0.888112	0.600363
448	0.56422	0.969762	0.892483	0.619581
449	0.582569	0.965443	0.892483	0.622167
450	0.56422	0.965443	0.888986	0.607812
451	0.518349	0.965443	0.880245	0.571117
452	0.522936	0.970842	0.88549	0.589937
453	0.56422	0.964363	0.888112	0.604931
454	0.536697	0.963283	0.881993	0.580127
455	0.550459	0.967603	0.888112	0.602804
456	0.541284	0.974082	0.891608	0.613864
457	0.53211	0.966523	0.883741	0.585205
458	0.541284	0.957883	0.878497	0.569734
459	0.559633	0.974082	0.895105	0.628205
460	0.550459	0.971922	0.891608	0.614864
461	0.555046	0.949244	0.874126	0.559544
462	0.555046	0.971922	0.892483	0.61846
463	0.527523	0.961123	0.878497	0.566976
464	0.614679	0.968683	0.901224	0.655455
465	0.536697	0.965443	0.883741	0.585941
466	0.56422	0.958963	0.883741	0.590878
467	0.536697	0.969762	0.887238	0.597877
468	0.587156	0.968683	0.895979	0.634416
469	0.536697	0.961123	0.880245	0.574412
470	0.550459	0.958963	0.881119	0.579888
471	0.56422	0.967603	0.890734	0.613646
472	0.536697	0.965443	0.883741	0.585941
473	0.541284	0.970842	0.888986	0.604567
474	0.545872	0.971922	0.890734	0.611257
475	0.541284	0.973002	0.890734	0.610736
476	0.490826	0.964363	0.874126	0.545499
477	0.518349	0.962203	0.877622	0.562359
478	0.550459	0.969762	0.88986	0.608781
479	0.522936	0.961123	0.877622	0.56324
480	0.541284	0.969762	0.888112	0.601524
481	0.555046	0.973002	0.893357	0.621535
482	0.56422	0.965443	0.888986	0.607812
483	0.591743	0.964363	0.893357	0.626438
484	0.509174	0.966523	0.879371	0.566612
485	0.527523	0.969762	0.88549	0.590547
486	0.513761	0.974082	0.886364	0.59199
487	0.504587	0.964363	0.876748	0.556897
488	0.495413	0.968683	0.878497	0.561392
489	0.545872	0.962203	0.882867	0.584633
490	0.53211	0.969762	0.886364	0.594218
491	0.555046	0.969762	0.890734	0.612392
492	0.53211	0.962203	0.880245	0.573552
493	0.53211	0.968683	0.88549	0.591187
494	0.504587	0.967603	0.879371	0.565874
495	0.550459	0.974082	0.893357	0.621057
496	0.53211	0.958963	0.877622	0.56507
497	0.582569	0.966523	0.893357	0.625045
498	0.495413	0.971922	0.881119	0.570754
499	0.56422	0.976242	0.897727	0.638017
500	0.518349	0.975162	0.888112	0.598867
501	0.550459	0.960043	0.881993	0.58267
502	0.513761	0.966523	0.880245	0.570357
503	0.582569	0.968683	0.895105	0.630874
504	0.527523	0.966523	0.882867	0.581513
505	0.550459	0.960043	0.881993	0.58267
506	0.522936	0.963283	0.879371	0.56899
507	0.53211	0.967603	0.884615	0.588183
508	0.513761	0.964363	0.878497	0.564427
509	0.582569	0.957883	0.886364	0.602653
510	0.555046	0.968683	0.88986	0.609398
511	0.559633	0.966523	0.888986	0.607107
512	0.555046	0.969762	0.890734	0.612392
513	0.591743	0.962203	0.891608	0.620821
514	0.573394	0.956803	0.883741	0.592705
515	0.518349	0.960043	0.875874	0.556645
516	0.545872	0.967603	0.887238	0.599167
517	0.559633	0.958963	0.882867	0.587226
518	0.587156	0.963283	0.891608	0.620054
519	0.518349	0.966523	0.881119	0.574089
520	0.555046	0.963283	0.88549	0.594806
521	0.53211	0.969762	0.886364	0.594218
522	0.541284	0.968683	0.887238	0.598507
523	0.504587	0.967603	0.879371	0.565874
524	0.541284	0.962203	0.881993	0.580951
525	0.541284	0.967603	0.886364	0.595518
526	0.53211	0.964363	0.881993	0.579328
527	0.53211	0.968683	0.88549	0.591187
528	0.513761	0.969762	0.882867	0.579456
529	0.527523	0.971922	0.887238	0.596708
530	0.550459	0.965443	0.886364	0.596929
531	0.509174	0.965443	0.878497	0.563627
532	0.536697	0.960043	0.879371	0.571591
533	0.513761	0.965443	0.879371	0.567379
534	0.573394	0.966523	0.891608	0.617903
535	0.513761	0.970842	0.883741	0.582546
536	0.527523	0.969762	0.88549	0.590547
537	0.527523	0.961123	0.878497	0.566976
538	0.541284	0.963283	0.882867	0.583815
539	0.573394	0.966523	0.891608	0.617903
540	0.527523	0.964363	0.881119	0.575622
541	0.577982	0.968683	0.894231	0.627322
542	0.541284	0.966523	0.88549	0.592554
543	0.509174	0.966523	0.879371	0.566612
544	0.550459	0.962203	0.883741	0.588302
545	0.522936	0.969762	0.884615	0.586863
546	0.513761	0.962203	0.876748	0.558601
547	0.536697	0.973002	0.88986	0.607113
548	0.536697	0.967603	0.88549	0.591856
549	0.509174	0.963283	0.876748	0.557737
550	0.555046	0.963283	0.88549	0.594806
551	0.568807	0.973002	0.895979	0.632231
552	0.518349	0.964363	0.879371	0.568172
553	0.53211	0.974082	0.88986	0.606622
554	0.509174	0.960043	0.874126	0.549095
555	0.53211	0.953564	0.873252	0.551394
556	0.536697	0.979482	0.895105	0.626375
557	0.518349	0.970842	0.884615	0.586248
558	0.568807	0.969762	0.893357	0.623158
559	0.536697	0.974082	0.890734	0.610249
560	0.522936	0.956803	0.874126	0.552028
561	0.541284	0.964363	0.883741	0.586703
562	0.527523	0.954644	0.873252	0.550329
563	0.536697	0.963283	0.881993	0.580127
564	0.504587	0.965443	0.877622	0.559862
565	0.559633	0.963283	0.886364	0.598446
566	0.5	0.969762	0.880245	0.568247
567	0.509174	0.968683	0.881119	0.572665
568	0.573394	0.967603	0.892483	0.620819
569	0.513761	0.955724	0.871503	0.541718
570	0.582569	0.963283	0.890734	0.61648
571	0.527523	0.962203	0.879371	0.569834
572	0.53211	0.973002	0.888986	0.603478
573	0.495413	0.963283	0.874126	0.546362
574	0.536697	0.975162	0.891608	0.613414
575	0.53211	0.976242	0.891608	0.612999
576	0.527523	0.978402	0.892483	0.615896
577	0.545872	0.961123	0.881993	0.581799
578	0.587156	0.973002	0.899476	0.646341
579	0.53211	0.964363	0.881993	0.579328
580	0.536697	0.969762	0.887238	0.597877
581	0.509174	0.962203	0.875874	0.554831
582	0.490826	0.961123	0.871503	0.536708
583	0.513761	0.960043	0.875	0.552877
584	0.550459	0.962203	0.883741	0.588302
585	0.577982	0.973002	0.897727	0.639307
586	0.481651	0.966523	0.874126	0.543852
587	0.56422	0.965443	0.888986	0.607812
588	0.559633	0.967603	0.88986	0.610044
589	0.577982	0.968683	0.894231	0.627322
590	0.541284	0.966523	0.88549	0.592554
591	0.536697	0.961123	0.880245	0.574412
592	0.486239	0.958963	0.868881	0.52712
593	0.518349	0.964363	0.879371	0.568172
594	0.545872	0.968683	0.888112	0.602149
595	0.495413	0.958963	0.870629	0.53482
596	0.53211	0.973002	0.888986	0.603478
597	0.550459	0.967603	0.888112	0.602804
598	0.555046	0.960043	0.882867	0.586339
599	0.536697	0.974082	0.890734	0.610249
600	0.5	0.970842	0.881119	0.57136
601	0.536697	0.974082	0.890734	0.610249
602	0.527523	0.968683	0.884615	0.587508
603	0.513761	0.965443	0.879371	0.567379
604	0.509174	0.968683	0.881119	0.572665
605	0.550459	0.968683	0.888986	0.60578
606	0.541284	0.962203	0.881993	0.580951
607	0.53211	0.966523	0.883741	0.585205
608	0.518349	0.974082	0.887238	0.595667
609	0.518349	0.975162	0.888112	0.598867
610	0.550459	0.966523	0.887238	0.599854
611	0.545872	0.965443	0.88549	0.593278
612	0.522936	0.969762	0.884615	0.586863
613	0.509174	0.967603	0.880245	0.569625
614	0.495413	0.961123	0.872378	0.54054
615	0.486239	0.967603	0.875874	0.550729
616	0.545872	0.965443	0.88549	0.593278
617	0.541284	0.964363	0.883741	0.586703
618	0.513761	0.961123	0.875874	0.555727
619	0.522936	0.958963	0.875874	0.557586
620	0.545872	0.953564	0.875874	0.5626
621	0.527523	0.973002	0.888112	0.599831
622	0.555046	0.967603	0.888986	0.60643
623	0.522936	0.967603	0.882867	0.580798
624	0.522936	0.974082	0.888112	0.599332
625	0.545872	0.967603	0.887238	0.599167
626	0.518349	0.973002	0.886364	0.592498
627	0.53211	0.969762	0.886364	0.594218
628	0.5	0.963283	0.875	0.550168
629	0.541284	0.970842	0.888986	0.604567
630	0.518349	0.969762	0.883741	0.583166
631	0.559633	0.969762	0.891608	0.615992
632	0.481651	0.973002	0.879371	0.562631
633	0.495413	0.967603	0.877622	0.55833
634	0.541284	0.974082	0.891608	0.613864
635	0.56422	0.963283	0.887238	0.602075
636	0.527523	0.958963	0.876748	0.561335
637	0.550459	0.967603	0.888112	0.602804
638	0.536697	0.963283	0.881993	0.580127
639	0.518349	0.968683	0.882867	0.580113
640	0.513761	0.958963	0.874126	0.550051
641	0.53211	0.958963	0.877622	0.56507
642	0.509174	0.966523	0.879371	0.566612
643	0.463303	0.967603	0.871503	0.531466
644	0.53211	0.968683	0.88549	0.591187
645	0.495413	0.968683	0.878497	0.561392
646	0.513761	0.961123	0.875874	0.555727

## Sheet: Dataset 2
The IFS results for Dataset 2
Features	SN	SP	ACC	MCC
4	0.674312	0.946063	0.894323	0.645334
5	0.678899	0.953614	0.90131	0.666111
6	0.669725	0.954693	0.900437	0.661772
7	0.669725	0.951456	0.897817	0.654177
8	0.692661	0.955771	0.905677	0.681452
9	0.706422	0.957929	0.910044	0.696736
10	0.692661	0.959008	0.908297	0.689183
11	0.706422	0.960086	0.91179	0.701912
12	0.683486	0.95685	0.904803	0.677199
13	0.701835	0.953614	0.905677	0.683197
14	0.706422	0.954693	0.907424	0.689102
15	0.701835	0.955771	0.907424	0.688245
16	0.729358	0.955771	0.912664	0.708451
17	0.711009	0.968716	0.919651	0.72666
18	0.683486	0.957929	0.905677	0.679786
19	0.715596	0.951456	0.90655	0.688405
20	0.711009	0.962244	0.91441	0.710506
21	0.715596	0.954693	0.90917	0.695861
22	0.720183	0.960086	0.91441	0.711964
23	0.697248	0.955771	0.90655	0.684852
24	0.720183	0.962244	0.916157	0.717179
25	0.683486	0.967638	0.913537	0.703909
26	0.688073	0.955771	0.904803	0.678045
27	0.692661	0.960086	0.90917	0.691796
28	0.697248	0.966559	0.915284	0.711208
29	0.711009	0.964401	0.916157	0.715815
30	0.66055	0.960086	0.903057	0.667925
31	0.697248	0.962244	0.91179	0.700445
32	0.678899	0.969795	0.91441	0.706138
33	0.692661	0.967638	0.915284	0.710608
34	0.697248	0.957929	0.908297	0.689979
35	0.711009	0.970874	0.921397	0.732199
36	0.669725	0.960086	0.904803	0.674785
37	0.66055	0.954693	0.89869	0.654861
38	0.683486	0.970874	0.916157	0.712306
39	0.683486	0.964401	0.910917	0.695695
40	0.701835	0.96548	0.915284	0.711832
41	0.688073	0.957929	0.90655	0.683191
42	0.665138	0.96548	0.908297	0.684873
43	0.697248	0.971953	0.919651	0.725105
44	0.665138	0.957929	0.902183	0.666088
45	0.692661	0.96548	0.913537	0.705137
46	0.665138	0.964401	0.907424	0.68213
47	0.642202	0.961165	0.900437	0.656797
48	0.669725	0.968716	0.91179	0.696601
49	0.678899	0.970874	0.915284	0.708965
50	0.715596	0.968716	0.920524	0.729964
51	0.665138	0.966559	0.90917	0.687636
52	0.683486	0.963323	0.910044	0.692996
53	0.669725	0.961165	0.905677	0.677443
54	0.683486	0.968716	0.91441	0.706687
55	0.674312	0.967638	0.91179	0.69718
56	0.669725	0.969795	0.912664	0.69942
57	0.651376	0.971953	0.910917	0.691645
58	0.665138	0.963323	0.90655	0.679408
59	0.66055	0.960086	0.903057	0.667925
60	0.66055	0.962244	0.904803	0.673283
61	0.674312	0.966559	0.910917	0.694409
62	0.669725	0.970874	0.913537	0.70226
63	0.646789	0.962244	0.902183	0.662965
64	0.706422	0.961165	0.912664	0.704527
65	0.665138	0.964401	0.907424	0.68213
66	0.669725	0.959008	0.90393	0.672146
67	0.683486	0.96548	0.91179	0.698413
68	0.665138	0.966559	0.90917	0.687636
69	0.66055	0.964401	0.90655	0.678719
70	0.66055	0.967638	0.90917	0.687027
71	0.655963	0.964401	0.905677	0.6753
72	0.669725	0.962244	0.90655	0.68012
73	0.669725	0.963323	0.907424	0.682817
74	0.655963	0.962244	0.90393	0.669852
75	0.646789	0.962244	0.902183	0.662965
76	0.66055	0.970874	0.91179	0.695524
77	0.642202	0.970874	0.908297	0.681953
78	0.637615	0.968716	0.905677	0.672784
79	0.669725	0.963323	0.907424	0.682817
80	0.678899	0.966559	0.91179	0.697784
81	0.637615	0.968716	0.905677	0.672784
82	0.646789	0.968716	0.907424	0.679631
83	0.674312	0.957929	0.90393	0.672953
84	0.678899	0.967638	0.912664	0.700548
85	0.669725	0.967638	0.910917	0.693803
86	0.637615	0.96548	0.903057	0.664318
87	0.655963	0.970874	0.910917	0.692143
88	0.651376	0.970874	0.910044	0.688755
89	0.655963	0.967638	0.908297	0.683626
90	0.655963	0.957929	0.900437	0.659191
91	0.678899	0.971953	0.916157	0.711813
92	0.651376	0.966559	0.90655	0.677415
93	0.669725	0.971953	0.91441	0.705122
94	0.646789	0.971953	0.910044	0.688256
95	0.642202	0.968716	0.90655	0.676212
96	0.646789	0.968716	0.907424	0.679631
97	0.665138	0.970874	0.912664	0.698896
98	0.633028	0.970874	0.90655	0.675117
99	0.669725	0.971953	0.91441	0.705122
100	0.678899	0.962244	0.908297	0.686926
101	0.646789	0.96548	0.904803	0.671204
102	0.62844	0.969795	0.904803	0.668783
103	0.642202	0.963323	0.902183	0.66224
104	0.633028	0.971953	0.907424	0.678036
105	0.683486	0.968716	0.91441	0.706687
106	0.669725	0.969795	0.912664	0.69942
107	0.651376	0.971953	0.910917	0.691645
108	0.678899	0.97411	0.917904	0.717574
109	0.637615	0.96548	0.903057	0.664318
110	0.633028	0.973031	0.908297	0.680978
111	0.66055	0.975189	0.915284	0.707163
112	0.642202	0.970874	0.908297	0.681953
113	0.642202	0.966559	0.904803	0.670559
114	0.669725	0.968716	0.91179	0.696601
115	0.614679	0.967638	0.900437	0.652636
116	0.642202	0.973031	0.910044	0.687785
117	0.665138	0.962244	0.905677	0.676706
118	0.610092	0.970874	0.902183	0.65787
119	0.651376	0.967638	0.907424	0.680217
120	0.655963	0.966559	0.907424	0.68083
121	0.651376	0.97411	0.912664	0.697494
122	0.655963	0.973031	0.912664	0.697932
123	0.646789	0.973031	0.910917	0.691176
124	0.655963	0.97411	0.913537	0.70086
125	0.642202	0.969795	0.907424	0.679071
126	0.614679	0.96548	0.89869	0.646949
127	0.637615	0.960086	0.89869	0.65063
128	0.642202	0.967638	0.905677	0.673375
129	0.646789	0.973031	0.910917	0.691176
130	0.623853	0.975189	0.908297	0.680124
131	0.633028	0.960086	0.897817	0.647145
132	0.66055	0.967638	0.90917	0.687027
133	0.619266	0.963323	0.897817	0.644855
134	0.62844	0.978425	0.91179	0.692679
135	0.619266	0.971953	0.904803	0.667737
136	0.651376	0.966559	0.90655	0.677415
137	0.665138	0.966559	0.90917	0.687636
138	0.665138	0.966559	0.90917	0.687636
139	0.651376	0.971953	0.910917	0.691645
140	0.669725	0.968716	0.91179	0.696601
141	0.655963	0.967638	0.908297	0.683626
142	0.646789	0.962244	0.902183	0.662965
143	0.637615	0.980583	0.915284	0.705613
144	0.642202	0.973031	0.910044	0.687785
145	0.614679	0.970874	0.903057	0.661338
146	0.665138	0.966559	0.90917	0.687636
147	0.633028	0.968716	0.904803	0.669348
148	0.66055	0.971953	0.912664	0.6984
149	0.66055	0.964401	0.90655	0.678719
150	0.633028	0.969795	0.905677	0.672221
151	0.637615	0.969795	0.90655	0.675651
152	0.642202	0.969795	0.907424	0.679071
153	0.619266	0.963323	0.897817	0.644855
154	0.637615	0.967638	0.904803	0.669941
155	0.642202	0.962244	0.90131	0.659509
156	0.619266	0.96548	0.899563	0.650441
157	0.610092	0.961165	0.894323	0.632312
158	0.62844	0.973031	0.907424	0.677562
159	0.637615	0.969795	0.90655	0.675651
160	0.614679	0.966559	0.899563	0.649781
161	0.62844	0.968716	0.90393	0.665903
162	0.614679	0.96548	0.89869	0.646949
163	0.637615	0.960086	0.89869	0.65063
164	0.62844	0.968716	0.90393	0.665903
165	0.642202	0.971953	0.90917	0.684858
166	0.646789	0.975189	0.912664	0.697086
167	0.623853	0.971953	0.905677	0.671179
168	0.66055	0.960086	0.903057	0.667925
169	0.637615	0.961165	0.899563	0.653327
170	0.642202	0.968716	0.90655	0.676212
171	0.655963	0.97411	0.913537	0.70086
172	0.646789	0.973031	0.910917	0.691176
173	0.62844	0.963323	0.899563	0.651836
174	0.619266	0.969795	0.903057	0.661879
175	0.623853	0.966559	0.90131	0.656743
176	0.614679	0.967638	0.900437	0.652636
177	0.655963	0.970874	0.910917	0.692143
178	0.637615	0.966559	0.90393	0.667119
179	0.642202	0.969795	0.907424	0.679071
180	0.642202	0.968716	0.90655	0.676212
181	0.62844	0.977346	0.910917	0.689605
182	0.605505	0.967638	0.89869	0.645649
183	0.623853	0.97411	0.907424	0.677118
184	0.623853	0.971953	0.905677	0.671179
185	0.642202	0.969795	0.907424	0.679071
186	0.637615	0.96548	0.903057	0.664318
187	0.623853	0.969795	0.90393	0.665336
188	0.605505	0.975189	0.904803	0.666395
189	0.642202	0.963323	0.902183	0.66224
190	0.633028	0.978425	0.912664	0.696055
191	0.619266	0.973031	0.905677	0.670702
192	0.619266	0.967638	0.90131	0.656115
193	0.633028	0.967638	0.90393	0.666498
194	0.591743	0.969795	0.897817	0.640943
195	0.600917	0.96548	0.89607	0.636414
196	0.605505	0.967638	0.89869	0.645649
197	0.605505	0.961165	0.89345	0.628776
198	0.619266	0.96548	0.899563	0.650441
199	0.577982	0.968716	0.894323	0.627382
200	0.614679	0.970874	0.903057	0.661338
201	0.623853	0.968716	0.903057	0.662449
202	0.623853	0.969795	0.90393	0.665336
203	0.623853	0.963323	0.89869	0.64835
204	0.619266	0.976268	0.908297	0.679745
205	0.614679	0.963323	0.896943	0.64135
206	0.619266	0.963323	0.897817	0.644855
207	0.610092	0.976268	0.90655	0.672897
208	0.646789	0.966559	0.905677	0.673991
209	0.614679	0.975189	0.90655	0.673278
210	0.600917	0.971953	0.90131	0.653877
211	0.582569	0.973031	0.89869	0.642886
212	0.614679	0.969795	0.902183	0.658414
213	0.646789	0.969795	0.908297	0.682483
214	0.59633	0.973031	0.90131	0.65339
215	0.646789	0.967638	0.90655	0.6768
216	0.610092	0.964401	0.896943	0.64063
217	0.614679	0.978425	0.90917	0.682499
218	0.623853	0.969795	0.90393	0.665336
219	0.582569	0.969795	0.89607	0.633884
220	0.610092	0.975189	0.905677	0.669841
221	0.62844	0.971953	0.90655	0.674612
222	0.619266	0.966559	0.900437	0.653267
223	0.600917	0.970874	0.900437	0.650906
224	0.637615	0.977346	0.912664	0.696366
225	0.591743	0.96548	0.894323	0.629342
226	0.59633	0.969795	0.89869	0.644456
227	0.623853	0.97411	0.907424	0.677118
228	0.587156	0.968716	0.89607	0.634475
229	0.600917	0.967638	0.897817	0.642141
230	0.59633	0.973031	0.90131	0.65339
231	0.605505	0.983819	0.91179	0.691668
232	0.62844	0.964401	0.900437	0.654606
233	0.646789	0.973031	0.910917	0.691176
234	0.62844	0.968716	0.90393	0.665903
235	0.59633	0.968716	0.897817	0.641528
236	0.623853	0.970874	0.904803	0.668246
237	0.62844	0.968716	0.90393	0.665903
238	0.637615	0.968716	0.905677	0.672784
239	0.610092	0.976268	0.90655	0.672897
240	0.610092	0.975189	0.905677	0.669841
241	0.614679	0.970874	0.903057	0.661338
242	0.619266	0.973031	0.905677	0.670702
243	0.59633	0.967638	0.896943	0.638623
244	0.614679	0.973031	0.904803	0.667259
245	0.623853	0.971953	0.905677	0.671179
246	0.614679	0.971953	0.90393	0.664286
247	0.637615	0.978425	0.913537	0.699423
248	0.62844	0.973031	0.907424	0.677562
249	0.623853	0.966559	0.90131	0.656743
250	0.600917	0.971953	0.90131	0.653877
251	0.623853	0.971953	0.905677	0.671179
252	0.591743	0.978425	0.904803	0.665347
253	0.59633	0.967638	0.896943	0.638623
254	0.600917	0.964401	0.895197	0.633585
255	0.59633	0.973031	0.90131	0.65339
256	0.59633	0.969795	0.89869	0.644456
257	0.633028	0.968716	0.904803	0.669348
258	0.614679	0.964401	0.897817	0.644138
259	0.577982	0.962244	0.889083	0.610144
260	0.600917	0.980583	0.908297	0.678571
261	0.619266	0.967638	0.90131	0.656115
262	0.600917	0.967638	0.897817	0.642141
263	0.614679	0.976268	0.907424	0.676326
264	0.591743	0.971953	0.899563	0.646888
265	0.646789	0.968716	0.907424	0.679631
266	0.623853	0.963323	0.89869	0.64835
267	0.62844	0.971953	0.90655	0.674612
268	0.605505	0.971953	0.902183	0.657356
269	0.610092	0.977346	0.907424	0.675979
270	0.62844	0.964401	0.900437	0.654606
271	0.62844	0.976268	0.910044	0.686557
272	0.610092	0.96548	0.897817	0.643447
273	0.633028	0.978425	0.912664	0.696055
274	0.587156	0.967638	0.895197	0.631557
275	0.619266	0.969795	0.903057	0.661879
276	0.610092	0.967638	0.899563	0.649147
277	0.591743	0.967638	0.89607	0.635095
278	0.614679	0.970874	0.903057	0.661338
279	0.614679	0.967638	0.900437	0.652636
280	0.610092	0.967638	0.899563	0.649147
281	0.587156	0.968716	0.89607	0.634475
282	0.614679	0.970874	0.903057	0.661338
283	0.591743	0.970874	0.89869	0.643903
284	0.600917	0.96548	0.89607	0.636414
285	0.62844	0.961165	0.897817	0.646358
286	0.619266	0.969795	0.903057	0.661879
287	0.577982	0.968716	0.894323	0.627382
288	0.62844	0.973031	0.907424	0.677562
289	0.591743	0.976268	0.903057	0.659087
290	0.591743	0.966559	0.895197	0.632207
291	0.614679	0.966559	0.899563	0.649781
292	0.577982	0.959008	0.886463	0.601835
293	0.587156	0.967638	0.895197	0.631557
294	0.600917	0.970874	0.900437	0.650906
295	0.605505	0.975189	0.904803	0.666395
296	0.591743	0.971953	0.899563	0.646888
297	0.633028	0.969795	0.905677	0.672221
298	0.591743	0.968716	0.896943	0.638007
299	0.573394	0.970874	0.895197	0.629774
300	0.623853	0.969795	0.90393	0.665336
301	0.591743	0.968716	0.896943	0.638007
302	0.59633	0.968716	0.897817	0.641528
303	0.591743	0.973031	0.900437	0.649899
304	0.614679	0.970874	0.903057	0.661338
305	0.619266	0.969795	0.903057	0.661879
306	0.642202	0.96548	0.90393	0.667765
307	0.582569	0.959008	0.887336	0.605442
308	0.591743	0.969795	0.897817	0.640943
309	0.610092	0.973031	0.90393	0.663806
310	0.600917	0.969795	0.899563	0.64796
311	0.59633	0.968716	0.897817	0.641528
312	0.605505	0.971953	0.902183	0.657356
313	0.591743	0.963323	0.892576	0.623682
314	0.600917	0.968716	0.89869	0.645039
315	0.59633	0.968716	0.897817	0.641528
316	0.600917	0.976268	0.904803	0.666011
317	0.591743	0.976268	0.903057	0.659087
318	0.605505	0.971953	0.902183	0.657356
319	0.559633	0.969795	0.891703	0.616053
320	0.573394	0.971953	0.89607	0.63279
321	0.587156	0.966559	0.894323	0.628662
322	0.600917	0.968716	0.89869	0.645039
323	0.610092	0.961165	0.894323	0.632312
324	0.614679	0.976268	0.907424	0.676326
325	0.582569	0.976268	0.90131	0.652124
326	0.610092	0.96548	0.897817	0.643447
327	0.573394	0.967638	0.892576	0.62088
328	0.591743	0.971953	0.899563	0.646888
329	0.573394	0.975189	0.89869	0.641996
330	0.577982	0.971953	0.896943	0.63633
331	0.623853	0.973031	0.90655	0.674137
332	0.577982	0.97411	0.89869	0.642425
333	0.610092	0.977346	0.907424	0.675979
334	0.605505	0.963323	0.895197	0.634312
335	0.591743	0.975189	0.902183	0.655998
336	0.62844	0.967638	0.903057	0.663046
337	0.568807	0.964401	0.889083	0.608607
338	0.610092	0.969795	0.90131	0.654939
339	0.637615	0.971953	0.908297	0.681451
340	0.614679	0.969795	0.902183	0.658414
341	0.633028	0.968716	0.904803	0.669348
342	0.605505	0.970874	0.90131	0.654393
343	0.582569	0.967638	0.894323	0.628008
344	0.573394	0.973031	0.896943	0.635832
345	0.582569	0.969795	0.89607	0.633884
346	0.600917	0.969795	0.899563	0.64796
347	0.573394	0.969795	0.894323	0.626784
348	0.573394	0.97411	0.897817	0.6389
349	0.591743	0.968716	0.896943	0.638007
350	0.568807	0.970874	0.894323	0.626215
351	0.555046	0.968716	0.889956	0.60946
352	0.591743	0.969795	0.897817	0.640943
353	0.582569	0.968716	0.895197	0.630934
354	0.605505	0.979504	0.908297	0.67881
355	0.568807	0.976268	0.89869	0.641601
356	0.582569	0.966559	0.89345	0.625107
357	0.577982	0.966559	0.892576	0.621541
358	0.605505	0.957929	0.89083	0.620631
359	0.591743	0.970874	0.89869	0.643903
360	0.591743	0.969795	0.897817	0.640943
361	0.610092	0.968716	0.900437	0.652031
362	0.577982	0.97411	0.89869	0.642425
363	0.577982	0.975189	0.899563	0.645512
364	0.610092	0.97411	0.904803	0.666811
365	0.582569	0.969795	0.89607	0.633884
366	0.619266	0.968716	0.902183	0.658986
367	0.614679	0.970874	0.903057	0.661338
368	0.577982	0.973031	0.897817	0.639364
369	0.605505	0.966559	0.897817	0.642781
370	0.573394	0.971953	0.89607	0.63279
371	0.587156	0.964401	0.892576	0.622943
372	0.582569	0.97411	0.899563	0.645938
373	0.62844	0.968716	0.90393	0.665903
374	0.587156	0.964401	0.892576	0.622943
375	0.550459	0.964401	0.88559	0.594095
376	0.568807	0.979504	0.90131	0.651168
377	0.587156	0.971953	0.89869	0.643379
378	0.600917	0.961165	0.892576	0.625231
379	0.555046	0.964401	0.886463	0.59774
380	0.573394	0.96548	0.89083	0.615074
381	0.614679	0.975189	0.90655	0.673278
382	0.587156	0.964401	0.892576	0.622943
383	0.582569	0.968716	0.895197	0.630934
384	0.62844	0.969795	0.904803	0.668783
385	0.582569	0.964401	0.891703	0.619375
386	0.600917	0.96548	0.89607	0.636414
387	0.59633	0.96548	0.895197	0.632883
388	0.577982	0.971953	0.896943	0.63633
389	0.614679	0.970874	0.903057	0.661338
390	0.582569	0.964401	0.891703	0.619375
391	0.59633	0.976268	0.90393	0.662554
392	0.577982	0.970874	0.89607	0.633322
393	0.591743	0.968716	0.896943	0.638007
394	0.591743	0.971953	0.899563	0.646888
395	0.577982	0.968716	0.894323	0.627382
396	0.587156	0.973031	0.899563	0.646398
397	0.605505	0.968716	0.899563	0.64854
398	0.545872	0.969795	0.889083	0.60522
399	0.600917	0.968716	0.89869	0.645039
400	0.591743	0.963323	0.892576	0.623682
401	0.573394	0.976268	0.899563	0.645119
402	0.582569	0.950378	0.880349	0.584246
403	0.573394	0.970874	0.895197	0.629774
404	0.568807	0.966559	0.89083	0.614378
405	0.550459	0.968716	0.889083	0.605842
406	0.591743	0.966559	0.895197	0.632207
407	0.587156	0.96548	0.89345	0.625791
408	0.591743	0.970874	0.89869	0.643903
409	0.577982	0.970874	0.89607	0.633322
410	0.559633	0.968716	0.89083	0.613067
411	0.573394	0.963323	0.889083	0.609364
412	0.582569	0.973031	0.89869	0.642886
413	0.56422	0.970874	0.89345	0.622646
414	0.550459	0.959008	0.881223	0.579958
415	0.59633	0.96548	0.895197	0.632883
416	0.591743	0.971953	0.899563	0.646888
417	0.56422	0.968716	0.891703	0.616662
418	0.582569	0.975189	0.900437	0.649018
419	0.568807	0.968716	0.892576	0.620246
420	0.610092	0.962244	0.895197	0.635063
421	0.573394	0.97411	0.897817	0.6389
422	0.591743	0.967638	0.89607	0.635095
423	0.591743	0.962244	0.891703	0.620885
424	0.550459	0.961165	0.882969	0.585542
425	0.559633	0.970874	0.892576	0.619065
426	0.600917	0.975189	0.90393	0.662939
427	0.591743	0.96548	0.894323	0.629342
428	0.56422	0.970874	0.89345	0.622646
429	0.582569	0.975189	0.900437	0.649018
430	0.582569	0.969795	0.89607	0.633884
431	0.573394	0.967638	0.892576	0.62088
432	0.573394	0.968716	0.89345	0.62382
433	0.568807	0.961165	0.886463	0.600127
434	0.573394	0.964401	0.889956	0.612207
435	0.619266	0.967638	0.90131	0.656115
436	0.614679	0.960086	0.894323	0.633113
437	0.573394	0.968716	0.89345	0.62382
438	0.568807	0.977346	0.899563	0.644761
439	0.587156	0.971953	0.89869	0.643379
440	0.56422	0.962244	0.886463	0.599307
441	0.582569	0.97411	0.899563	0.645938
442	0.591743	0.967638	0.89607	0.635095
443	0.610092	0.963323	0.89607	0.637836
444	0.550459	0.967638	0.88821	0.602867
445	0.559633	0.97411	0.895197	0.628263
446	0.587156	0.963323	0.891703	0.620118
447	0.559633	0.96548	0.88821	0.60426
448	0.56422	0.963323	0.887336	0.60214
449	0.559633	0.968716	0.89083	0.613067
450	0.582569	0.975189	0.900437	0.649018
451	0.573394	0.968716	0.89345	0.62382
452	0.559633	0.967638	0.889956	0.610106
453	0.568807	0.970874	0.894323	0.626215
454	0.550459	0.97411	0.89345	0.621115
455	0.573394	0.975189	0.89869	0.641996
456	0.568807	0.966559	0.89083	0.614378
457	0.527523	0.966559	0.882969	0.581578
458	0.559633	0.969795	0.891703	0.616053
459	0.559633	0.968716	0.89083	0.613067
460	0.577982	0.963323	0.889956	0.612959
461	0.568807	0.977346	0.899563	0.644761
462	0.56422	0.968716	0.891703	0.616662
463	0.591743	0.977346	0.90393	0.662203
464	0.59633	0.96548	0.895197	0.632883
465	0.573394	0.969795	0.894323	0.626784
466	0.56422	0.957929	0.882969	0.588204
467	0.573394	0.971953	0.89607	0.63279
468	0.555046	0.967638	0.889083	0.606492
469	0.591743	0.964401	0.89345	0.626501
470	0.559633	0.968716	0.89083	0.613067
471	0.59633	0.978425	0.905677	0.668796
472	0.555046	0.963323	0.88559	0.594872
473	0.577982	0.976268	0.900437	0.648627
474	0.559633	0.966559	0.889083	0.60717
475	0.56422	0.957929	0.882969	0.588204
476	0.587156	0.973031	0.899563	0.646398
477	0.59633	0.973031	0.90131	0.65339
478	0.568807	0.96548	0.889956	0.61148
479	0.577982	0.966559	0.892576	0.621541
480	0.550459	0.966559	0.887336	0.599918
481	0.56422	0.966559	0.889956	0.61078
482	0.522936	0.95685	0.874236	0.552101
483	0.559633	0.963323	0.886463	0.598511
484	0.559633	0.963323	0.886463	0.598511
485	0.577982	0.955771	0.883843	0.593719
486	0.59633	0.973031	0.90131	0.65339
487	0.582569	0.963323	0.89083	0.616544
488	0.56422	0.975189	0.896943	0.634932
489	0.56422	0.971953	0.894323	0.625677
490	0.550459	0.976268	0.895197	0.62742
491	0.568807	0.970874	0.894323	0.626215
492	0.591743	0.971953	0.899563	0.646888
493	0.559633	0.96548	0.88821	0.60426
494	0.573394	0.971953	0.89607	0.63279
495	0.527523	0.962244	0.879476	0.569902
496	0.56422	0.967638	0.89083	0.613708
497	0.56422	0.975189	0.896943	0.634932
498	0.591743	0.969795	0.897817	0.640943
499	0.527523	0.969795	0.88559	0.590609
500	0.559633	0.967638	0.889956	0.610106
501	0.550459	0.970874	0.89083	0.61187
502	0.541284	0.967638	0.886463	0.595581
503	0.56422	0.967638	0.89083	0.613708
504	0.518349	0.968716	0.882969	0.580177
505	0.555046	0.968716	0.889956	0.60946
506	0.56422	0.968716	0.891703	0.616662
507	0.56422	0.969795	0.892576	0.619641
508	0.568807	0.971953	0.895197	0.629239
509	0.568807	0.961165	0.886463	0.600127
510	0.573394	0.964401	0.889956	0.612207
511	0.559633	0.966559	0.889083	0.60717
512	0.587156	0.967638	0.895197	0.631557
513	0.56422	0.961165	0.88559	0.596498
514	0.550459	0.971953	0.891703	0.614924
515	0.587156	0.970874	0.897817	0.640386
516	0.610092	0.962244	0.895197	0.635063
517	0.591743	0.975189	0.902183	0.655998
518	0.53211	0.976268	0.891703	0.613056
519	0.582569	0.963323	0.89083	0.616544
520	0.610092	0.967638	0.899563	0.649147
521	0.600917	0.97411	0.903057	0.659893
522	0.559633	0.969795	0.891703	0.616053
523	0.559633	0.979504	0.899563	0.644155
524	0.559633	0.967638	0.889956	0.610106
525	0.605505	0.973031	0.903057	0.660344
526	0.623853	0.966559	0.90131	0.656743
527	0.582569	0.962244	0.889956	0.613735
528	0.550459	0.962244	0.883843	0.588369
529	0.577982	0.967638	0.89345	0.624449
530	0.59633	0.961165	0.891703	0.621676
531	0.550459	0.970874	0.89083	0.61187
532	0.56422	0.967638	0.89083	0.613708
533	0.56422	0.966559	0.889956	0.61078
534	0.605505	0.966559	0.897817	0.642781
535	0.56422	0.96548	0.889083	0.607876
536	0.522936	0.969795	0.884716	0.586926
537	0.555046	0.968716	0.889956	0.60946
538	0.577982	0.973031	0.897817	0.639364
539	0.555046	0.977346	0.896943	0.634169
540	0.541284	0.962244	0.882096	0.581019
541	0.555046	0.973031	0.89345	0.621593
542	0.577982	0.973031	0.897817	0.639364
543	0.582569	0.96548	0.892576	0.622229
544	0.582569	0.96548	0.892576	0.622229
545	0.568807	0.962244	0.887336	0.602931
546	0.527523	0.961165	0.878603	0.567046
547	0.568807	0.969795	0.89345	0.623218
548	0.522936	0.971953	0.886463	0.5931
549	0.545872	0.975189	0.89345	0.620671
550	0.522936	0.95685	0.874236	0.552101
551	0.587156	0.966559	0.894323	0.628662
552	0.605505	0.975189	0.904803	0.666395
553	0.541284	0.969795	0.88821	0.601585
554	0.600917	0.966559	0.896943	0.639266
555	0.582569	0.964401	0.891703	0.619375
556	0.559633	0.97411	0.895197	0.628263
557	0.555046	0.961165	0.883843	0.589206
558	0.509174	0.971953	0.883843	0.582019
559	0.577982	0.973031	0.897817	0.639364
560	0.577982	0.976268	0.900437	0.648627
561	0.541284	0.961165	0.881223	0.57818
562	0.555046	0.964401	0.886463	0.59774
563	0.587156	0.963323	0.891703	0.620118
564	0.568807	0.968716	0.892576	0.620246
565	0.56422	0.970874	0.89345	0.622646
566	0.527523	0.95685	0.875109	0.555859
567	0.541284	0.970874	0.889083	0.604628
568	0.56422	0.970874	0.89345	0.622646
569	0.555046	0.968716	0.889956	0.60946
570	0.559633	0.963323	0.886463	0.598511
571	0.605505	0.969795	0.900437	0.651455
572	0.536697	0.96548	0.883843	0.586006
573	0.527523	0.968716	0.884716	0.587572
574	0.536697	0.967638	0.88559	0.59192
575	0.550459	0.963323	0.884716	0.59122
576	0.536697	0.966559	0.884716	0.58895
577	0.555046	0.97411	0.894323	0.624695
578	0.536697	0.966559	0.884716	0.58895
579	0.541284	0.964401	0.883843	0.586769
580	0.559633	0.979504	0.899563	0.644155
581	0.527523	0.962244	0.879476	0.569902
582	0.527523	0.964401	0.881223	0.575689
583	0.587156	0.966559	0.894323	0.628662
584	0.568807	0.966559	0.89083	0.614378
585	0.591743	0.964401	0.89345	0.626501
586	0.541284	0.97411	0.891703	0.613922
587	0.56422	0.977346	0.89869	0.641241
588	0.568807	0.968716	0.892576	0.620246
589	0.555046	0.97411	0.894323	0.624695
590	0.568807	0.975189	0.897817	0.638469
591	0.559633	0.96548	0.88821	0.60426
592	0.53211	0.977346	0.892576	0.616289
593	0.513761	0.971953	0.884716	0.585726
594	0.559633	0.964401	0.887336	0.601374
595	0.577982	0.978425	0.902183	0.65494
596	0.536697	0.969795	0.887336	0.597939
597	0.605505	0.960086	0.892576	0.62604
598	0.577982	0.963323	0.889956	0.612959
599	0.545872	0.97411	0.892576	0.617525
600	0.545872	0.967638	0.887336	0.59923
601	0.573394	0.963323	0.889083	0.609364
602	0.559633	0.975189	0.89607	0.631383
603	0.550459	0.970874	0.89083	0.61187
604	0.541284	0.968716	0.887336	0.59857
605	0.568807	0.960086	0.88559	0.597346
606	0.559633	0.976268	0.896943	0.634533
607	0.568807	0.966559	0.89083	0.614378
608	0.513761	0.967638	0.881223	0.573428
609	0.536697	0.970874	0.88821	0.600989
610	0.527523	0.969795	0.88559	0.590609
611	0.509174	0.969795	0.882096	0.575797
612	0.541284	0.969795	0.88821	0.601585
613	0.536697	0.955771	0.875983	0.560608
614	0.513761	0.961165	0.875983	0.555797
615	0.573394	0.970874	0.895197	0.629774
616	0.509174	0.96548	0.878603	0.563694
617	0.559633	0.959008	0.882969	0.587295
618	0.559633	0.962244	0.88559	0.595673
619	0.513761	0.975189	0.887336	0.595258
620	0.582569	0.976268	0.90131	0.652124
621	0.509174	0.971953	0.883843	0.582019
622	0.582569	0.968716	0.895197	0.630934
623	0.545872	0.971953	0.89083	0.611317
624	0.573394	0.967638	0.892576	0.62088
625	0.56422	0.973031	0.895197	0.628734
626	0.509174	0.969795	0.882096	0.575797
627	0.587156	0.969795	0.896943	0.637418
628	0.568807	0.971953	0.895197	0.629239
629	0.53211	0.969795	0.886463	0.59428
630	0.536697	0.967638	0.88559	0.59192
631	0.504587	0.964401	0.876856	0.556966
632	0.550459	0.967638	0.88821	0.602867
633	0.555046	0.97411	0.894323	0.624695
634	0.582569	0.969795	0.89607	0.633884
635	0.545872	0.962244	0.882969	0.5847
636	0.513761	0.966559	0.880349	0.570423
637	0.568807	0.957929	0.883843	0.59185
638	0.545872	0.970874	0.889956	0.608255
639	0.495413	0.964401	0.875109	0.549381
640	0.56422	0.966559	0.889956	0.61078
641	0.53211	0.96548	0.882969	0.58232
642	0.559633	0.969795	0.891703	0.616053
643	0.536697	0.967638	0.88559	0.59192
644	0.513761	0.970874	0.883843	0.582608
645	0.53211	0.969795	0.886463	0.59428
646	0.555046	0.967638	0.889083	0.606492

## Sheet: Dataset 3
The IFS results for Dataset 3
Features	SN	SP	ACC	MCC
4	0.642202	0.929881	0.875109	0.58585
5	0.642202	0.934196	0.878603	0.594849
6	0.66055	0.953614	0.897817	0.652303
7	0.669725	0.94822	0.895197	0.646735
8	0.678899	0.953614	0.90131	0.666111
9	0.646789	0.962244	0.902183	0.662965
10	0.674312	0.959008	0.904803	0.675569
11	0.665138	0.951456	0.896943	0.650712
12	0.688073	0.946063	0.896943	0.655722
13	0.692661	0.953614	0.90393	0.676385
14	0.66055	0.964401	0.90655	0.678719
15	0.674312	0.957929	0.90393	0.672953
16	0.688073	0.967638	0.91441	0.707262
17	0.674312	0.960086	0.905677	0.678203
18	0.683486	0.955771	0.90393	0.67463
19	0.66055	0.961165	0.90393	0.670594
20	0.688073	0.961165	0.90917	0.691045
21	0.66055	0.959008	0.902183	0.665275
22	0.669725	0.957929	0.903057	0.669525
23	0.678899	0.95685	0.90393	0.673781
24	0.674312	0.968716	0.912664	0.699971
25	0.651376	0.961165	0.902183	0.663713
26	0.646789	0.96548	0.904803	0.671204
27	0.669725	0.966559	0.910044	0.691026
28	0.688073	0.955771	0.904803	0.678045
29	0.701835	0.955771	0.907424	0.688245
30	0.665138	0.967638	0.910044	0.690419
31	0.655963	0.962244	0.90393	0.669852
32	0.678899	0.964401	0.910044	0.692316
33	0.665138	0.966559	0.90917	0.687636
34	0.692661	0.963323	0.91179	0.699744
35	0.665138	0.955771	0.900437	0.660892
36	0.66055	0.962244	0.904803	0.673283
37	0.66055	0.964401	0.90655	0.678719
38	0.683486	0.96548	0.91179	0.698413
39	0.697248	0.963323	0.912664	0.703107
40	0.674312	0.967638	0.91179	0.69718
41	0.683486	0.976268	0.920524	0.726729
42	0.678899	0.960086	0.90655	0.681613
43	0.678899	0.962244	0.908297	0.686926
44	0.66055	0.959008	0.902183	0.665275
45	0.665138	0.96548	0.908297	0.684873
46	0.651376	0.96548	0.905677	0.674633
47	0.674312	0.959008	0.904803	0.675569
48	0.665138	0.957929	0.902183	0.666088
49	0.646789	0.96548	0.904803	0.671204
50	0.665138	0.959008	0.903057	0.668714
51	0.646789	0.961165	0.90131	0.660259
52	0.669725	0.968716	0.91179	0.696601
53	0.651376	0.955771	0.897817	0.650503
54	0.678899	0.963323	0.90917	0.689611
55	0.651376	0.964401	0.904803	0.671873
56	0.66055	0.96548	0.907424	0.681468
57	0.651376	0.962244	0.903057	0.666413
58	0.669725	0.964401	0.908297	0.685533
59	0.697248	0.957929	0.908297	0.689979
60	0.678899	0.960086	0.90655	0.681613
61	0.633028	0.959008	0.896943	0.644462
62	0.646789	0.967638	0.90655	0.6768
63	0.655963	0.963323	0.904803	0.672566
64	0.637615	0.964401	0.902183	0.661539
65	0.651376	0.964401	0.904803	0.671873
66	0.66055	0.963323	0.905677	0.675991
67	0.642202	0.960086	0.899563	0.654106
68	0.655963	0.969795	0.910044	0.689282
69	0.674312	0.964401	0.90917	0.688928
70	0.655963	0.964401	0.905677	0.6753
71	0.623853	0.964401	0.899563	0.651126
72	0.669725	0.966559	0.910044	0.691026
73	0.669725	0.968716	0.91179	0.696601
74	0.665138	0.957929	0.902183	0.666088
75	0.651376	0.964401	0.904803	0.671873
76	0.642202	0.962244	0.90131	0.659509
77	0.651376	0.964401	0.904803	0.671873
78	0.651376	0.964401	0.904803	0.671873
79	0.655963	0.959008	0.90131	0.661828
80	0.655963	0.961165	0.903057	0.667158
81	0.655963	0.969795	0.910044	0.689282
82	0.642202	0.966559	0.904803	0.670559
83	0.623853	0.966559	0.90131	0.656743
84	0.610092	0.964401	0.896943	0.64063
85	0.692661	0.953614	0.90393	0.676385
86	0.674312	0.961165	0.90655	0.680855
87	0.646789	0.957929	0.89869	0.65226
88	0.655963	0.970874	0.910917	0.692143
89	0.642202	0.963323	0.902183	0.66224
90	0.655963	0.969795	0.910044	0.689282
91	0.637615	0.963323	0.90131	0.658781
92	0.637615	0.969795	0.90655	0.675651
93	0.683486	0.967638	0.913537	0.703909
94	0.669725	0.968716	0.91179	0.696601
95	0.633028	0.960086	0.897817	0.647145
96	0.646789	0.959008	0.899563	0.654907
97	0.633028	0.971953	0.907424	0.678036
98	0.637615	0.966559	0.90393	0.667119
99	0.642202	0.966559	0.904803	0.670559
100	0.637615	0.959008	0.897817	0.647953
101	0.651376	0.964401	0.904803	0.671873
102	0.62844	0.96548	0.90131	0.657398
103	0.623853	0.961165	0.896943	0.642861
104	0.62844	0.963323	0.899563	0.651836
105	0.646789	0.964401	0.90393	0.668437
106	0.646789	0.966559	0.905677	0.673991
107	0.655963	0.96548	0.90655	0.678055
108	0.62844	0.963323	0.899563	0.651836
109	0.655963	0.96548	0.90655	0.678055
110	0.591743	0.967638	0.89607	0.635095
111	0.623853	0.961165	0.896943	0.642861
112	0.623853	0.967638	0.902183	0.659585
113	0.623853	0.969795	0.90393	0.665336
114	0.642202	0.967638	0.905677	0.673375
115	0.623853	0.968716	0.903057	0.662449
116	0.642202	0.960086	0.899563	0.654106
117	0.651376	0.954693	0.896943	0.647917
118	0.642202	0.959008	0.89869	0.651434
119	0.610092	0.969795	0.90131	0.654939
120	0.62844	0.964401	0.900437	0.654606
121	0.633028	0.970874	0.90655	0.675117
122	0.623853	0.957929	0.894323	0.63478
123	0.646789	0.962244	0.902183	0.662965
124	0.62844	0.969795	0.904803	0.668783
125	0.610092	0.969795	0.90131	0.654939
126	0.614679	0.97411	0.905677	0.670256
127	0.655963	0.957929	0.900437	0.659191
128	0.655963	0.963323	0.904803	0.672566
129	0.66055	0.964401	0.90655	0.678719
130	0.623853	0.969795	0.90393	0.665336
131	0.633028	0.962244	0.899563	0.65257
132	0.605505	0.963323	0.895197	0.634312
133	0.605505	0.969795	0.900437	0.651455
134	0.651376	0.96548	0.905677	0.674633
135	0.646789	0.968716	0.907424	0.679631
136	0.637615	0.971953	0.908297	0.681451
137	0.619266	0.970874	0.90393	0.664797
138	0.637615	0.969795	0.90655	0.675651
139	0.610092	0.97411	0.904803	0.666811
140	0.610092	0.96548	0.897817	0.643447
141	0.637615	0.966559	0.90393	0.667119
142	0.619266	0.971953	0.904803	0.667737
143	0.655963	0.96548	0.90655	0.678055
144	0.637615	0.969795	0.90655	0.675651
145	0.633028	0.966559	0.903057	0.663669
146	0.623853	0.968716	0.903057	0.662449
147	0.642202	0.967638	0.905677	0.673375
148	0.610092	0.966559	0.89869	0.646285
149	0.605505	0.969795	0.900437	0.651455
150	0.633028	0.97411	0.90917	0.683945
151	0.637615	0.967638	0.904803	0.669941
152	0.62844	0.959008	0.89607	0.640962
153	0.633028	0.970874	0.90655	0.675117
154	0.600917	0.977346	0.905677	0.66911
155	0.623853	0.963323	0.89869	0.64835
156	0.605505	0.968716	0.899563	0.64854
157	0.646789	0.971953	0.910044	0.688256
158	0.651376	0.95685	0.89869	0.653107
159	0.633028	0.970874	0.90655	0.675117
160	0.637615	0.961165	0.899563	0.653327
161	0.633028	0.96548	0.902183	0.660862
162	0.62844	0.959008	0.89607	0.640962
163	0.633028	0.962244	0.899563	0.65257
164	0.642202	0.957929	0.897817	0.648782
165	0.591743	0.96548	0.894323	0.629342
166	0.633028	0.97411	0.90917	0.683945
167	0.646789	0.961165	0.90131	0.660259
168	0.637615	0.969795	0.90655	0.675651
169	0.633028	0.967638	0.90393	0.666498
170	0.619266	0.97411	0.90655	0.673692
171	0.610092	0.980583	0.910044	0.685385
172	0.62844	0.971953	0.90655	0.674612
173	0.633028	0.964401	0.90131	0.658077
174	0.623853	0.95685	0.89345	0.632127
175	0.614679	0.966559	0.899563	0.649781
176	0.62844	0.969795	0.904803	0.668783
177	0.614679	0.970874	0.903057	0.661338
178	0.600917	0.971953	0.90131	0.653877
179	0.62844	0.968716	0.90393	0.665903
180	0.665138	0.96548	0.908297	0.684873
181	0.619266	0.959008	0.894323	0.633936
182	0.62844	0.966559	0.902183	0.660211
183	0.610092	0.962244	0.895197	0.635063
184	0.614679	0.973031	0.904803	0.667259
185	0.587156	0.961165	0.889956	0.614535
186	0.646789	0.96548	0.904803	0.671204
187	0.610092	0.973031	0.90393	0.663806
188	0.614679	0.967638	0.900437	0.652636
189	0.633028	0.969795	0.905677	0.672221
190	0.655963	0.970874	0.910917	0.692143
191	0.610092	0.969795	0.90131	0.654939
192	0.614679	0.957929	0.892576	0.627725
193	0.605505	0.963323	0.895197	0.634312
194	0.610092	0.967638	0.899563	0.649147
195	0.614679	0.95685	0.891703	0.625061
196	0.619266	0.970874	0.90393	0.664797
197	0.600917	0.966559	0.896943	0.639266
198	0.610092	0.973031	0.90393	0.663806
199	0.619266	0.970874	0.90393	0.664797
200	0.614679	0.97411	0.905677	0.670256
201	0.619266	0.969795	0.903057	0.661879
202	0.637615	0.96548	0.903057	0.664318
203	0.633028	0.971953	0.907424	0.678036
204	0.614679	0.962244	0.89607	0.638583
205	0.651376	0.960086	0.90131	0.661033
206	0.605505	0.963323	0.895197	0.634312
207	0.591743	0.962244	0.891703	0.620885
208	0.610092	0.976268	0.90655	0.672897
209	0.59633	0.967638	0.896943	0.638623
210	0.610092	0.96548	0.897817	0.643447
211	0.610092	0.96548	0.897817	0.643447
212	0.633028	0.960086	0.897817	0.647145
213	0.619266	0.963323	0.897817	0.644855
214	0.600917	0.973031	0.902183	0.656872
215	0.619266	0.967638	0.90131	0.656115
216	0.59633	0.967638	0.896943	0.638623
217	0.62844	0.966559	0.902183	0.660211
218	0.587156	0.970874	0.897817	0.640386
219	0.610092	0.969795	0.90131	0.654939
220	0.610092	0.969795	0.90131	0.654939
221	0.605505	0.975189	0.904803	0.666395
222	0.59633	0.962244	0.892576	0.624445
223	0.587156	0.970874	0.897817	0.640386
224	0.619266	0.962244	0.896943	0.642094
225	0.619266	0.966559	0.900437	0.653267
226	0.623853	0.963323	0.89869	0.64835
227	0.582569	0.968716	0.895197	0.630934
228	0.623853	0.970874	0.904803	0.668246
229	0.577982	0.96548	0.891703	0.618657
230	0.591743	0.962244	0.891703	0.620885
231	0.591743	0.975189	0.902183	0.655998
232	0.614679	0.970874	0.903057	0.661338
233	0.62844	0.968716	0.90393	0.665903
234	0.610092	0.967638	0.899563	0.649147
235	0.59633	0.968716	0.897817	0.641528
236	0.591743	0.964401	0.89345	0.626501
237	0.573394	0.969795	0.894323	0.626784
238	0.619266	0.967638	0.90131	0.656115
239	0.591743	0.957929	0.88821	0.609916
240	0.582569	0.967638	0.894323	0.628008
241	0.623853	0.967638	0.902183	0.659585
242	0.600917	0.964401	0.895197	0.633585
243	0.605505	0.966559	0.897817	0.642781
244	0.577982	0.961165	0.88821	0.607352
245	0.559633	0.961165	0.884716	0.592858
246	0.605505	0.96548	0.896943	0.639935
247	0.59633	0.968716	0.897817	0.641528
248	0.633028	0.964401	0.90131	0.658077
249	0.59633	0.968716	0.897817	0.641528
250	0.582569	0.969795	0.89607	0.633884
251	0.605505	0.964401	0.89607	0.637113
252	0.59633	0.957929	0.889083	0.613497
253	0.587156	0.97411	0.900437	0.649442
254	0.587156	0.96548	0.89345	0.625791
255	0.62844	0.968716	0.90393	0.665903
256	0.614679	0.957929	0.892576	0.627725
257	0.633028	0.968716	0.904803	0.669348
258	0.605505	0.976268	0.905677	0.669459
259	0.582569	0.975189	0.900437	0.649018
260	0.614679	0.964401	0.897817	0.644138
261	0.614679	0.968716	0.90131	0.655513
262	0.59633	0.968716	0.897817	0.641528
263	0.614679	0.962244	0.89607	0.638583
264	0.577982	0.961165	0.88821	0.607352
265	0.591743	0.973031	0.900437	0.649899
266	0.614679	0.963323	0.896943	0.64135
267	0.600917	0.970874	0.900437	0.650906
268	0.600917	0.967638	0.897817	0.642141
269	0.550459	0.970874	0.89083	0.61187
270	0.619266	0.969795	0.903057	0.661879
271	0.619266	0.954693	0.89083	0.623339
272	0.59633	0.957929	0.889083	0.613497
273	0.614679	0.954693	0.889956	0.619791
274	0.619266	0.959008	0.894323	0.633936
275	0.573394	0.967638	0.892576	0.62088
276	0.623853	0.968716	0.903057	0.662449
277	0.59633	0.971953	0.900437	0.650388
278	0.600917	0.969795	0.899563	0.64796
279	0.623853	0.969795	0.90393	0.665336
280	0.577982	0.976268	0.900437	0.648627
281	0.619266	0.963323	0.897817	0.644855
282	0.614679	0.966559	0.899563	0.649781
283	0.605505	0.971953	0.902183	0.657356
284	0.59633	0.96548	0.895197	0.632883
285	0.591743	0.973031	0.900437	0.649899
286	0.610092	0.971953	0.903057	0.660826
287	0.56422	0.977346	0.89869	0.641241
288	0.587156	0.962244	0.89083	0.617315
289	0.633028	0.971953	0.907424	0.678036
290	0.582569	0.964401	0.891703	0.619375
291	0.59633	0.971953	0.900437	0.650388
292	0.56422	0.963323	0.887336	0.60214
293	0.559633	0.967638	0.889956	0.610106
294	0.591743	0.969795	0.897817	0.640943
295	0.573394	0.97411	0.897817	0.6389
296	0.59633	0.970874	0.899563	0.64741
297	0.600917	0.966559	0.896943	0.639266
298	0.610092	0.96548	0.897817	0.643447
299	0.605505	0.961165	0.89345	0.628776
300	0.605505	0.967638	0.89869	0.645649
301	0.610092	0.970874	0.902183	0.65787
302	0.605505	0.971953	0.902183	0.657356
303	0.62844	0.968716	0.90393	0.665903
304	0.591743	0.968716	0.896943	0.638007
305	0.600917	0.97411	0.903057	0.659893
306	0.582569	0.964401	0.891703	0.619375
307	0.568807	0.969795	0.89345	0.623218
308	0.555046	0.971953	0.892576	0.61852
309	0.568807	0.973031	0.89607	0.632288
310	0.605505	0.967638	0.89869	0.645649
311	0.605505	0.964401	0.89607	0.637113
312	0.59633	0.97411	0.902183	0.656419
313	0.59633	0.961165	0.891703	0.621676
314	0.614679	0.976268	0.907424	0.676326
315	0.582569	0.970874	0.896943	0.636859
316	0.619266	0.962244	0.896943	0.642094
317	0.610092	0.96548	0.897817	0.643447
318	0.550459	0.967638	0.88821	0.602867
319	0.582569	0.968716	0.895197	0.630934
320	0.591743	0.96548	0.894323	0.629342
321	0.59633	0.969795	0.89869	0.644456
322	0.587156	0.969795	0.896943	0.637418
323	0.573394	0.966559	0.891703	0.617965
324	0.591743	0.975189	0.902183	0.655998
325	0.619266	0.968716	0.902183	0.658986
326	0.550459	0.967638	0.88821	0.602867
327	0.587156	0.960086	0.889083	0.611776
328	0.582569	0.961165	0.889083	0.610949
329	0.582569	0.968716	0.895197	0.630934
330	0.577982	0.969795	0.895197	0.630339
331	0.555046	0.976268	0.89607	0.630982
332	0.545872	0.969795	0.889083	0.60522
333	0.56422	0.966559	0.889956	0.61078
334	0.577982	0.964401	0.89083	0.615796
335	0.614679	0.964401	0.897817	0.644138
336	0.591743	0.960086	0.889956	0.615358
337	0.577982	0.966559	0.892576	0.621541
338	0.568807	0.969795	0.89345	0.623218
339	0.591743	0.961165	0.89083	0.61811
340	0.59633	0.973031	0.90131	0.65339
341	0.605505	0.975189	0.904803	0.666395
342	0.577982	0.964401	0.89083	0.615796
343	0.568807	0.966559	0.89083	0.614378
344	0.582569	0.962244	0.889956	0.613735
345	0.619266	0.963323	0.897817	0.644855
346	0.56422	0.973031	0.895197	0.628734
347	0.577982	0.96548	0.891703	0.618657
348	0.591743	0.968716	0.896943	0.638007
349	0.568807	0.963323	0.88821	0.605757
350	0.605505	0.973031	0.903057	0.660344
351	0.550459	0.96548	0.886463	0.596994
352	0.587156	0.97411	0.900437	0.649442
353	0.582569	0.968716	0.895197	0.630934
354	0.614679	0.962244	0.89607	0.638583
355	0.591743	0.963323	0.892576	0.623682
356	0.582569	0.977346	0.902183	0.655257
357	0.555046	0.975189	0.895197	0.627824
358	0.582569	0.96548	0.892576	0.622229
359	0.550459	0.975189	0.894323	0.624253
360	0.577982	0.969795	0.895197	0.630339
361	0.555046	0.969795	0.89083	0.612453
362	0.591743	0.964401	0.89345	0.626501
363	0.573394	0.968716	0.89345	0.62382
364	0.541284	0.961165	0.881223	0.57818
365	0.56422	0.966559	0.889956	0.61078
366	0.555046	0.970874	0.891703	0.615473
367	0.573394	0.970874	0.895197	0.629774
368	0.577982	0.968716	0.894323	0.627382
369	0.59633	0.975189	0.903057	0.659473
370	0.559633	0.960086	0.883843	0.590065
371	0.568807	0.975189	0.897817	0.638469
372	0.56422	0.966559	0.889956	0.61078
373	0.568807	0.966559	0.89083	0.614378
374	0.614679	0.966559	0.899563	0.649781
375	0.591743	0.966559	0.895197	0.632207
376	0.568807	0.950378	0.877729	0.573276
377	0.56422	0.967638	0.89083	0.613708
378	0.600917	0.975189	0.90393	0.662939
379	0.555046	0.957929	0.881223	0.580879
380	0.591743	0.973031	0.900437	0.649899
381	0.545872	0.953614	0.875983	0.562674
382	0.555046	0.968716	0.889956	0.60946
383	0.56422	0.960086	0.884716	0.593711
384	0.582569	0.963323	0.89083	0.616544
385	0.555046	0.969795	0.89083	0.612453
386	0.577982	0.967638	0.89345	0.624449
387	0.573394	0.970874	0.895197	0.629774
388	0.577982	0.966559	0.892576	0.621541
389	0.587156	0.973031	0.899563	0.646398
390	0.582569	0.973031	0.89869	0.642886
391	0.56422	0.964401	0.88821	0.604996
392	0.568807	0.963323	0.88821	0.605757
393	0.577982	0.971953	0.896943	0.63633
394	0.568807	0.959008	0.884716	0.594587
395	0.56422	0.968716	0.891703	0.616662
396	0.56422	0.960086	0.884716	0.593711
397	0.559633	0.968716	0.89083	0.613067
398	0.559633	0.964401	0.887336	0.601374
399	0.605505	0.970874	0.90131	0.654393
400	0.559633	0.980583	0.900437	0.647423
401	0.555046	0.973031	0.89345	0.621593
402	0.591743	0.968716	0.896943	0.638007
403	0.56422	0.960086	0.884716	0.593711
404	0.577982	0.962244	0.889083	0.610144
405	0.536697	0.962244	0.881223	0.577326
406	0.610092	0.96548	0.897817	0.643447
407	0.555046	0.963323	0.88559	0.594872
408	0.600917	0.971953	0.90131	0.653877
409	0.573394	0.971953	0.89607	0.63279
410	0.56422	0.964401	0.88821	0.604996
411	0.577982	0.96548	0.891703	0.618657
412	0.56422	0.969795	0.892576	0.619641
413	0.568807	0.960086	0.88559	0.597346
414	0.600917	0.968716	0.89869	0.645039
415	0.568807	0.962244	0.887336	0.602931
416	0.582569	0.960086	0.88821	0.608185
417	0.541284	0.973031	0.89083	0.610796
418	0.555046	0.966559	0.88821	0.60355
419	0.587156	0.969795	0.896943	0.637418
420	0.559633	0.970874	0.892576	0.619065
421	0.591743	0.967638	0.89607	0.635095
422	0.568807	0.964401	0.889083	0.608607
423	0.568807	0.959008	0.884716	0.594587
424	0.582569	0.964401	0.891703	0.619375
425	0.568807	0.96548	0.889956	0.61148
426	0.56422	0.962244	0.886463	0.599307
427	0.545872	0.962244	0.882969	0.5847
428	0.545872	0.96548	0.88559	0.593343
429	0.591743	0.969795	0.897817	0.640943
430	0.545872	0.969795	0.889083	0.60522
431	0.536697	0.962244	0.881223	0.577326
432	0.573394	0.964401	0.889956	0.612207
433	0.582569	0.966559	0.89345	0.625107
434	0.568807	0.966559	0.89083	0.614378
435	0.56422	0.961165	0.88559	0.596498
436	0.56422	0.954693	0.880349	0.580106
437	0.56422	0.952535	0.878603	0.574811
438	0.573394	0.976268	0.899563	0.645119
439	0.550459	0.964401	0.88559	0.594095
440	0.53211	0.968716	0.88559	0.59125
441	0.573394	0.96548	0.89083	0.615074
442	0.555046	0.963323	0.88559	0.594872
443	0.545872	0.964401	0.884716	0.590438
444	0.56422	0.966559	0.889956	0.61078
445	0.541284	0.971953	0.889956	0.607698
446	0.587156	0.967638	0.895197	0.631557
447	0.582569	0.962244	0.889956	0.613735
448	0.577982	0.96548	0.891703	0.618657
449	0.522936	0.966559	0.882096	0.577872
450	0.536697	0.96548	0.883843	0.586006
451	0.555046	0.960086	0.882969	0.586408
452	0.550459	0.961165	0.882969	0.585542
453	0.53211	0.962244	0.880349	0.57362
454	0.545872	0.968716	0.88821	0.602212
455	0.550459	0.973031	0.892576	0.618006
456	0.582569	0.966559	0.89345	0.625107
457	0.591743	0.96548	0.894323	0.629342
458	0.605505	0.968716	0.899563	0.64854
459	0.568807	0.970874	0.894323	0.626215
460	0.582569	0.962244	0.889956	0.613735
461	0.56422	0.973031	0.895197	0.628734
462	0.573394	0.953614	0.881223	0.584768
463	0.582569	0.961165	0.889083	0.610949
464	0.559633	0.964401	0.887336	0.601374
465	0.527523	0.979504	0.89345	0.619257
466	0.527523	0.962244	0.879476	0.569902
467	0.536697	0.962244	0.881223	0.577326
468	0.527523	0.964401	0.881223	0.575689
469	0.527523	0.971953	0.887336	0.596768
470	0.550459	0.971953	0.891703	0.614924
471	0.582569	0.968716	0.895197	0.630934
472	0.541284	0.961165	0.881223	0.57818
473	0.605505	0.966559	0.897817	0.642781
474	0.555046	0.971953	0.892576	0.61852
475	0.541284	0.962244	0.882096	0.581019
476	0.568807	0.970874	0.894323	0.626215
477	0.518349	0.964401	0.879476	0.568239
478	0.541284	0.96548	0.884716	0.589681
479	0.527523	0.968716	0.884716	0.587572
480	0.573394	0.966559	0.891703	0.617965
481	0.56422	0.971953	0.894323	0.625677
482	0.527523	0.966559	0.882969	0.581578
483	0.545872	0.963323	0.883843	0.587557
484	0.56422	0.970874	0.89345	0.622646
485	0.550459	0.973031	0.892576	0.618006
486	0.541284	0.963323	0.882969	0.583882
487	0.53211	0.969795	0.886463	0.59428
488	0.522936	0.959008	0.875983	0.557658
489	0.550459	0.967638	0.88821	0.602867
490	0.53211	0.96548	0.882969	0.58232
491	0.56422	0.967638	0.89083	0.613708
492	0.559633	0.964401	0.887336	0.601374
493	0.541284	0.97411	0.891703	0.613922
494	0.53211	0.975189	0.89083	0.609854
495	0.545872	0.95685	0.878603	0.570767
496	0.536697	0.961165	0.880349	0.574481
497	0.541284	0.973031	0.89083	0.610796
498	0.527523	0.963323	0.880349	0.572783
499	0.568807	0.967638	0.891703	0.6173
500	0.509174	0.963323	0.876856	0.557806
501	0.53211	0.970874	0.887336	0.597338
502	0.587156	0.968716	0.89607	0.634475
503	0.527523	0.966559	0.882969	0.581578
504	0.541284	0.969795	0.88821	0.601585
505	0.559633	0.975189	0.89607	0.631383
506	0.56422	0.970874	0.89345	0.622646
507	0.56422	0.968716	0.891703	0.616662
508	0.477064	0.970874	0.876856	0.552499
509	0.56422	0.966559	0.889956	0.61078
510	0.541284	0.968716	0.887336	0.59857
511	0.527523	0.96548	0.882096	0.57862
512	0.550459	0.963323	0.884716	0.59122
513	0.56422	0.969795	0.892576	0.619641
514	0.587156	0.969795	0.896943	0.637418
515	0.573394	0.966559	0.891703	0.617965
516	0.509174	0.964401	0.877729	0.560737
517	0.591743	0.962244	0.891703	0.620885
518	0.527523	0.966559	0.882969	0.581578
519	0.587156	0.971953	0.89869	0.643379
520	0.582569	0.953614	0.882969	0.592044
521	0.541284	0.967638	0.886463	0.595581
522	0.559633	0.960086	0.883843	0.590065
523	0.555046	0.966559	0.88821	0.60355
524	0.56422	0.964401	0.88821	0.604996
525	0.522936	0.963323	0.879476	0.569058
526	0.555046	0.976268	0.89607	0.630982
527	0.587156	0.964401	0.892576	0.622943
528	0.582569	0.969795	0.89607	0.633884
529	0.536697	0.962244	0.881223	0.577326
530	0.573394	0.967638	0.892576	0.62088
531	0.559633	0.970874	0.892576	0.619065
532	0.527523	0.967638	0.883843	0.584561
533	0.600917	0.961165	0.892576	0.625231
534	0.56422	0.966559	0.889956	0.61078
535	0.550459	0.966559	0.887336	0.599918
536	0.573394	0.968716	0.89345	0.62382
537	0.541284	0.963323	0.882969	0.583882
538	0.53211	0.964401	0.882096	0.579395
539	0.559633	0.970874	0.892576	0.619065
540	0.527523	0.96548	0.882096	0.57862
541	0.573394	0.96548	0.89083	0.615074
542	0.522936	0.968716	0.883843	0.583881
543	0.559633	0.971953	0.89345	0.622104
544	0.56422	0.969795	0.892576	0.619641
545	0.555046	0.960086	0.882969	0.586408
546	0.536697	0.970874	0.88821	0.600989
547	0.527523	0.961165	0.878603	0.567046
548	0.527523	0.969795	0.88559	0.590609
549	0.53211	0.971953	0.88821	0.600424
550	0.56422	0.970874	0.89345	0.622646
551	0.5	0.963323	0.875109	0.550237
552	0.545872	0.967638	0.887336	0.59923
553	0.536697	0.970874	0.88821	0.600989
554	0.536697	0.966559	0.884716	0.58895
555	0.53211	0.973031	0.889083	0.603538
556	0.555046	0.967638	0.889083	0.606492
557	0.573394	0.957929	0.884716	0.595485
558	0.587156	0.963323	0.891703	0.620118
559	0.53211	0.96548	0.882969	0.58232
560	0.536697	0.973031	0.889956	0.607173
561	0.536697	0.963323	0.882096	0.580195
562	0.504587	0.971953	0.882969	0.578299
563	0.545872	0.970874	0.889956	0.608255
564	0.582569	0.966559	0.89345	0.625107
565	0.527523	0.969795	0.88559	0.590609
566	0.527523	0.967638	0.883843	0.584561
567	0.550459	0.957929	0.880349	0.5772
568	0.577982	0.968716	0.894323	0.627382
569	0.550459	0.961165	0.882969	0.585542
570	0.555046	0.969795	0.89083	0.612453
571	0.568807	0.966559	0.89083	0.614378
572	0.509174	0.96548	0.878603	0.563694
573	0.522936	0.973031	0.887336	0.596231
574	0.53211	0.971953	0.88821	0.600424
575	0.504587	0.967638	0.879476	0.565939
576	0.53211	0.970874	0.887336	0.597338
577	0.59633	0.971953	0.900437	0.650388
578	0.522936	0.969795	0.884716	0.586926
579	0.536697	0.960086	0.879476	0.57166
580	0.541284	0.95685	0.877729	0.567058
581	0.541284	0.968716	0.887336	0.59857
582	0.527523	0.970874	0.886463	0.593675
583	0.53211	0.968716	0.88559	0.59125
584	0.56422	0.969795	0.892576	0.619641
585	0.513761	0.959008	0.874236	0.550123
586	0.527523	0.969795	0.88559	0.590609
587	0.536697	0.959008	0.878603	0.568863
588	0.568807	0.975189	0.897817	0.638469
589	0.56422	0.970874	0.89345	0.622646
590	0.541284	0.963323	0.882969	0.583882
591	0.527523	0.966559	0.882969	0.581578
592	0.490826	0.964401	0.874236	0.545568
593	0.527523	0.968716	0.884716	0.587572
594	0.555046	0.964401	0.886463	0.59774
595	0.545872	0.963323	0.883843	0.587557
596	0.509174	0.963323	0.876856	0.557806
597	0.550459	0.95685	0.879476	0.574463
598	0.53211	0.973031	0.889083	0.603538
599	0.545872	0.961165	0.882096	0.581867
600	0.545872	0.968716	0.88821	0.602212
601	0.555046	0.960086	0.882969	0.586408
602	0.56422	0.967638	0.89083	0.613708
603	0.53211	0.962244	0.880349	0.57362
604	0.527523	0.963323	0.880349	0.572783
605	0.513761	0.968716	0.882096	0.57646
606	0.518349	0.973031	0.886463	0.592558
607	0.5	0.964401	0.875983	0.553181
608	0.518349	0.963323	0.878603	0.565321
609	0.56422	0.968716	0.891703	0.616662
610	0.53211	0.961165	0.879476	0.57077
611	0.545872	0.966559	0.886463	0.596274
612	0.541284	0.966559	0.88559	0.592618
613	0.541284	0.960086	0.880349	0.575365
614	0.541284	0.964401	0.883843	0.586769
615	0.522936	0.969795	0.884716	0.586926
616	0.555046	0.97411	0.894323	0.624695
617	0.53211	0.961165	0.879476	0.57077
618	0.518349	0.960086	0.875983	0.556716
619	0.545872	0.966559	0.886463	0.596274
620	0.53211	0.967638	0.884716	0.588247
621	0.522936	0.963323	0.879476	0.569058
622	0.559633	0.960086	0.883843	0.590065
623	0.541284	0.966559	0.88559	0.592618
624	0.509174	0.973031	0.884716	0.585174
625	0.555046	0.969795	0.89083	0.612453
626	0.541284	0.966559	0.88559	0.592618
627	0.577982	0.960086	0.887336	0.604583
628	0.550459	0.970874	0.89083	0.61187
629	0.486239	0.976268	0.882969	0.576262
630	0.518349	0.966559	0.881223	0.574154
631	0.53211	0.968716	0.88559	0.59125
632	0.513761	0.960086	0.875109	0.552948
633	0.559633	0.96548	0.88821	0.60426
634	0.541284	0.961165	0.881223	0.57818
635	0.522936	0.970874	0.88559	0.589999
636	0.536697	0.967638	0.88559	0.59192
637	0.527523	0.961165	0.878603	0.567046
638	0.513761	0.975189	0.887336	0.595258
639	0.545872	0.963323	0.883843	0.587557
640	0.53211	0.967638	0.884716	0.588247
641	0.509174	0.963323	0.876856	0.557806
642	0.536697	0.962244	0.881223	0.577326
643	0.550459	0.967638	0.88821	0.602867
644	0.568807	0.955771	0.882096	0.58644
645	0.555046	0.964401	0.886463	0.59774
646	0.5	0.963323	0.875109	0.550237
