# Supplementary material for: Discriminating between Lysine Sumoylation and Lysine Acetylation Using mRMR Feature Selection and Analysis
Source: PLoS One. 2014 Sep 15;9(9):e107464. doi: 10.1371/journal.pone.0107464 (PMC4164654; doi:10.1371/journal.pone.0107464)
Supplement: File S4 — The 125 combined optimal features from 3 optimal feature sets for 3 datasets. (XLS) [file pone.0107464.s004.xls]

## Sheet: The combined 125 features
site1_PSSM_P
site10_AAF_Codon diversity
site10_AAF_Electrostatic charge
site10_AAF_Molecular volume
site10_AAF_Polarity
site10_AAF_Secondary structure
site10_PSSM_G
site10_PSSM_I
site10_PSSM_L
site10_PSSM_M
site10_PSSM_V
site10_SS_Helix
site10_SS_Strand
site11_Disorder
site11_SS_Helix
site12_AAF_Molecular volume
site12_PSSM_I
site12_PSSM_Q
site12_PSSM_T
site12_PSSM_Y
site12_SA_Buried
site12_SA_Exposed
site13_AAF_Codon diversity
site13_AAF_Electrostatic charge
site13_AAF_Polarity
site13_AAF_Secondary structure
site13_PSSM_D
site13_PSSM_E
site13_PSSM_G
site13_PSSM_I
site13_PSSM_N
site13_PSSM_S
site13_SA_Buried
site13_SA_Exposed
site14_AAF_Electrostatic charge
site14_AAF_Secondary structure
site14_Disorder
site14_PSSM_F
site14_PSSM_P
site15_PSSM_C
site15_PSSM_M
site15_PSSM_P
site15_PSSM_Q
site15_SS_Other
site16_AAF_Electrostatic charge
site16_AAF_Molecular volume
site16_AAF_Secondary structure
site16_Disorder
site16_PSSM_F
site16_PSSM_R
site16_PSSM_S
site17_AAF_Secondary structure
site17_Disorder
site17_PSSM_K
site17_PSSM_L
site17_PSSM_P
site17_PSSM_T
site17_PSSM_V
site18_AAF_Secondary structure
site18_Disorder
site18_PSSM_M
site18_PSSM_N
site18_PSSM_P
site18_PSSM_R
site18_PSSM_S
site18_SS_Other
site19_AAF_Electrostatic charge
site19_PSSM_G
site19_PSSM_H
site19_PSSM_K
site19_PSSM_L
site19_PSSM_T
site19_SS_Other
site2_PSSM_A
site2_PSSM_S
site2_PSSM_T
site2_PSSM_V
site20_AAF_Secondary structure
site20_Disorder
site20_PSSM_F
site20_PSSM_K
site20_PSSM_P
site20_PSSM_Q
site20_PSSM_T
site20_SS_Other
site21_PSSM_K
site21_PSSM_P
site21_PSSM_R
site21_PSSM_S
site21_PSSM_V
site21_SS_Other
site21_SS_Strand
site3_AAF_Electrostatic charge
site3_PSSM_I
site4_AAF_Polarity
site4_Disorder
site4_PSSM_C
site4_PSSM_I
site4_PSSM_P
site5_PSSM_D
site5_PSSM_L
site5_PSSM_R
site6_PSSM_P
site6_PSSM_S
site7_PSSM_F
site7_PSSM_M
site8_Disorder
site8_PSSM_I
site8_PSSM_L
site8_PSSM_P
site8_PSSM_W
site9_AAF_Codon diversity
site9_AAF_Molecular volume
site9_AAF_Polarity
site9_PSSM_A
site9_PSSM_G
site9_PSSM_H
site9_PSSM_K
site9_PSSM_P
site9_PSSM_R
site9_PSSM_S
site9_PSSM_Y
site9_SA_Buried
site9_SA_Exposed
site9_SS_Helix
